# Supplementary material for: Bis(tetra­phenyl­phospho­nium) bis­[N-(2,5-dichloro­phenyl­sulfon­yl)dithio­carbimato(2−)-κ2 S,S′]platinate(II)
Source: Acta Crystallogr Sect E Struct Rep Online. 2010 Feb 3;66(Pt 3):m251. doi: 10.1107/S1600536810003272 (PMC2983738; doi:10.1107/S1600536810003272)
Supplement: Supplementary file 1 [file e-66-0m251-sup1.cif]

##############################################################################
###                                                                        ###
###        Electronic paper (Acta Crystallographica Section E)             ###
###                                                                        ###
##############################################################################
#                                                                            #
# This CIF contains the data in a paper accepted for publication in Acta     #
# Crystallographica Section E. It conforms to the requirements of Notes      #
# for Authors for Section E, and has been peer reviewed under the auspices   #
# of the IUCr Commission on Journals.                                        #
#                                                                            #
# Full details of the Crystallographic Information File format               #
# are given in the paper "The Crystallographic Information File (CIF):       #
# a New Standard Archive File for Crystallography" by S. R. Hall, F. H.      #
# Allen and I. D. Brown [Acta Cryst. (1991), A47, 655-685].                  #
#                                                                            #
# The current version of the core CIF dictionary is obtainable from          #
# ftp://ftp.iucr.org/pub/cif_core.dic. The current version number is 2.4.    #
#                                                                            #
# Software is freely available for graphical display of the structure(s) in  #
# this CIF.  For information consult the CIF home page http://www.iucr.org/  #
# cif/home.html                                                              #
#                                                                            #
# This file may be used for bona fide research purposes within the           #
# scientific community so long as proper attribution is given to the journal # 
# article from which it was obtained.                                        #
#                                                                            #
##############################################################################
                                             
data_global
_audit_creation_method     'WinGX routine CIF_UPDATE'
_audit_conform_dict_name     cif_core.dic
_audit_conform_dict_version     2.3
_journal_date_recd_electronic     2010-01-21
_journal_date_accepted     2010-01-26
_journal_name_full     'Acta Crystallographica, Section E'
_journal_year     2010
_journal_volume     66
_journal_issue      3
_journal_page_first     m251
_journal_page_last     m251
_journal_paper_category     QM
_journal_coeditor_code     HB5315
_publ_contact_author_name     'Guilardi, S.'
_publ_contact_author_address
;
Instituto de Qu\'imica, UFU
38408--100, Uberl\^andia, MG
Brazil
;
_publ_contact_author_email     sguilardi@yahoo.com.br
_publ_contact_author_fax     '55(34)32394208'
_publ_contact_author_phone     '55(34)32394444'
_publ_section_title
;\
Bis(tetraphenylphosphonium)
bis[<i>N</i>-(2,5-dichlorophenylsulfonyl)dithiocarbimato(2-)-\k^2^<i>S</i>,\
<i>S</i>']platinate(II)
;
loop_
    _publ_author_name
    _publ_author_address
    'Guilardi, S.'
;
Instituto de Qu\'imica -- UFU
38408-100 Uberl\^andia, MG
Brazil
;
    'Flauzino Neto, Wilson P.'
;
Instituto de Qu\'imica -- UFU
38408-100 Uberl\^andia, MG
Brazil
;
    'Vieira, Lucas C. C.'
;
Instituto de Qu\'imica -- UFU
38408-100 Uberl\^andia, MG
Brazil
;
    'Amin, Raquel S.'
;
Departamento de Qu\'imica -- UFV
36571-000 Vi\,cosa, MG
Brazil
;
    'Oliveira, Marcelo R. L.'
;
Departamento de Qu\'imica -- UFV
36571-000 Vi\,cosa, MG
Brazil
;
_publ_section_synopsis     .
data_I
_audit_creation_method     'WinGX routine CIF_UPDATE'
_chemical_name_systematic
;
Bis(tetraphenylphosphonium)
bis[<i>N</i>-(2,5-dichlorophenylsulfonyl)dithiocarbimato(2-)-
\k^2^<i>S</i>,<i>S</i>']platinate(II)
;
_chemical_formula_moiety     '2(C24 H20 P +), C14 H6 Cl4 N2 O4 Pt S6 2-'
_chemical_formula_sum     'C62 H46 Cl4 N2 O4 P2 Pt S6'
_chemical_formula_iupac     '(C24 H20 P)2 [Pt (C7 H3 Cl2 N O2 S3)2]'
_chemical_formula_weight     1474.3
_space_group_crystal_system     triclinic
_space_group_name_H-M_alt     'P -1'
_space_group_name_Hall     '-P 1'
loop_
    _space_group_symop_operation_xyz
    'x, y, z'
    '-x, -y, -z'
_cell_length_a     9.62840(10)
_cell_length_b     10.3409(2)
_cell_length_c     15.1278(2)
_cell_angle_alpha     76.9510(10)
_cell_angle_beta     88.3530(10)
_cell_angle_gamma     86.1930(10)
_cell_volume     1463.94(4)
_cell_formula_units_Z     1
_cell_measurement_reflns_used     20612
_cell_measurement_theta_min     2.91
_cell_measurement_theta_max     27.103
_cell_measurement_temperature     120(2)
_exptl_crystal_description     prism
_exptl_crystal_colour     yellow
_exptl_crystal_size_max     0.34
_exptl_crystal_size_mid     0.34
_exptl_crystal_size_min     0.3
_exptl_crystal_density_diffrn     1.672
_exptl_crystal_density_method     'not measured'
_exptl_crystal_F_000     736
_exptl_absorpt_coefficient_mu     2.899
_exptl_absorpt_correction_type     gaussian
_exptl_absorpt_process_details     '(Coppens <i>et al.</i>,  1965)'
_exptl_absorpt_correction_T_min     0.439
_exptl_absorpt_correction_T_max     0.477
_diffrn_ambient_temperature     120
_diffrn_radiation_type     MoK\a
_diffrn_radiation_wavelength     0.71073
_diffrn_measurement_device_type     'Nonius KappaCCD'
_diffrn_measurement_device     '95mm CCD camera on \k-goniostat'
_diffrn_measurement_method     'CCD rotation images, thick slices'
_diffrn_reflns_number     11423
_diffrn_reflns_av_R_equivalents     0.029
_diffrn_reflns_theta_min     2.94
_diffrn_reflns_theta_max     27.25
_diffrn_reflns_theta_full     27.25
_diffrn_measured_fraction_theta_max     0.994
_diffrn_measured_fraction_theta_full     0.994
_diffrn_reflns_limit_h_min     -12
_diffrn_reflns_limit_h_max     12
_diffrn_reflns_limit_k_min     -13
_diffrn_reflns_limit_k_max     13
_diffrn_reflns_limit_l_min     -19
_diffrn_reflns_limit_l_max     19
_reflns_number_total     6536
_reflns_number_gt     6483
_reflns_threshold_expression     I>2\s(I)
_refine_ls_structure_factor_coef     Fsqd
_refine_ls_matrix_type     full
_refine_ls_R_factor_gt     0.0249
_refine_ls_wR_factor_ref     0.0676
_refine_ls_goodness_of_fit_ref     1.11
_refine_ls_restrained_S_all     1.11
_refine_ls_number_reflns     6536
_refine_ls_number_parameters     367
_refine_ls_number_restraints     0
_refine_ls_hydrogen_treatment     constr
_refine_ls_weighting_scheme     calc
_refine_ls_weighting_details
         'calc w=1/[\s^2^(Fo^2^)+(0.0373P)^2^+0.5896P] where P=(Fo^2^+2Fc^2^)/3'
_refine_ls_shift/su_max     0.001
_refine_diff_density_max     0.693
_refine_diff_density_min     -2.579
_refine_ls_extinction_method     none
loop_
    _atom_type_symbol
    _atom_type_description
    _atom_type_scat_dispersion_real
    _atom_type_scat_dispersion_imag
    _atom_type_scat_source
    C C 0.003 0.002 'International Tables Vol C Tables 4.2.6.8 and 6.1.1.4'
    H H 0 0 'International Tables Vol C Tables 4.2.6.8 and 6.1.1.4'
    Cl Cl 0.148 0.159 'International Tables Vol C Tables 4.2.6.8 and 6.1.1.4'
    N N 0.006 0.003 'International Tables Vol C Tables 4.2.6.8 and 6.1.1.4'
    O O 0.011 0.006 'International Tables Vol C Tables 4.2.6.8 and 6.1.1.4'
    P P 0.102 0.094 'International Tables Vol C Tables 4.2.6.8 and 6.1.1.4'
    Pt Pt -1.703 8.391 'International Tables Vol C Tables 4.2.6.8 and 6.1.1.4'
    S S 0.125 0.123 'International Tables Vol C Tables 4.2.6.8 and 6.1.1.4'
_computing_data_collection     'COLLECT (Nonius, 2000)'
_computing_cell_refinement     'DENZO and SCALEPACK (Otwinowski & Minor, 1997)'
_computing_data_reduction     'DENZO and SCALEPACK (Otwinowski & Minor, 1997)'
_computing_structure_solution     'SHELXS97 (Sheldrick, 2008)'
_computing_structure_refinement     'SHELXL97 (Sheldrick, 2008)'
_computing_molecular_graphics     'Mercury (Macrae <i>et al.</i>, 2006)'
_computing_publication_material     'WinGX (Farrugia, 1999)'
loop_
    _atom_site_type_symbol
    _atom_site_label
    _atom_site_fract_x
    _atom_site_fract_y
    _atom_site_fract_z
    _atom_site_U_iso_or_equiv
    _atom_site_adp_type
    _atom_site_calc_flag
    _atom_site_refinement_flags
    _atom_site_occupancy
    _atom_site_disorder_assembly
    _atom_site_disorder_group
    P P 0.48411(6) 1.00796(6) 0.28241(4) 0.01728(12) Uani d . 1 . .
    C C13 0.5666(3) 0.7769(2) 0.40148(18) 0.0233(5) Uani d . 1 . .
    H H13 0.5906 0.8339 0.4391 0.028 Uiso calc R 1 . .
    C C12 0.5927(3) 0.6407(3) 0.4298(2) 0.0271(5) Uani d . 1 . .
    H H12 0.6346 0.604 0.4868 0.032 Uiso calc R 1 . .
    C C11 0.5571(3) 0.5583(3) 0.3744(2) 0.0287(6) Uani d . 1 . .
    H H11 0.5758 0.4649 0.3934 0.034 Uiso calc R 1 . .
    C C21 0.3060(3) 1.0340(3) 0.13883(19) 0.0267(5) Uani d . 1 . .
    H H21 0.2428 0.9883 0.1824 0.032 Uiso calc R 1 . .
    C C10 0.4953(3) 0.6104(3) 0.2923(2) 0.0284(6) Uani d . 1 . .
    H H10 0.4709 0.5525 0.2554 0.034 Uiso calc R 1 . .
    C C16 0.1901(3) 1.0494(3) 0.47488(19) 0.0299(6) Uani d . 1 . .
    H H16 0.144 0.9946 0.5244 0.036 Uiso calc R 1 . .
    C C18 0.2237(3) 1.2660(3) 0.3820(2) 0.0323(6) Uani d . 1 . .
    H H18 0.2025 1.3593 0.3688 0.039 Uiso calc R 1 . .
    C C22 0.2692(3) 1.0749(3) 0.0481(2) 0.0315(6) Uani d . 1 . .
    H H22 0.1812 1.0557 0.0291 0.038 Uiso calc R 1 . .
    C C17 0.1609(3) 1.1857(3) 0.4552(2) 0.0337(7) Uani d . 1 . .
    H H17 0.0971 1.224 0.4925 0.04 Uiso calc R 1 . .
    C C25 0.5288(3) 1.1294(3) 0.10141(19) 0.0266(5) Uani d . 1 . .
    H H25 0.618 1.147 0.1196 0.032 Uiso calc R 1 . .
    C C27 0.7675(3) 1.0027(3) 0.2710(2) 0.0332(6) Uani d . 1 . .
    H H27 0.7593 0.9226 0.2513 0.04 Uiso calc R 1 . .
    C C24 0.4903(3) 1.1720(3) 0.0114(2) 0.0329(6) Uani d . 1 . .
    H H24 0.552 1.2202 -0.0321 0.04 Uiso calc R 1 . .
    C C29 0.9089(4) 1.1685(4) 0.3024(2) 0.0442(8) Uani d . 1 . .
    H H29 0.9976 1.2034 0.3029 0.053 Uiso calc R 1 . .
    C C30 0.7922(4) 1.2346(3) 0.3305(2) 0.0418(8) Uani d . 1 . .
    H H30 0.8014 1.3137 0.3513 0.05 Uiso calc R 1 . .
    C C28 0.8976(3) 1.0525(4) 0.2736(2) 0.0434(8) Uani d . 1 . .
    H H28 0.9785 1.0067 0.2556 0.052 Uiso calc R 1 . .
    C C26 0.6493(3) 1.0705(3) 0.29743(17) 0.0228(5) Uani d . 1 . .
    C C20 0.4372(3) 1.0611(2) 0.16505(17) 0.0208(5) Uani d . 1 . .
    C C14 0.3522(3) 1.0734(2) 0.34942(17) 0.0204(5) Uani d . 1 . .
    C C15 0.2866(3) 0.9923(3) 0.42239(18) 0.0237(5) Uani d . 1 . .
    H H15 0.3074 0.8989 0.4363 0.028 Uiso calc R 1 . .
    C C8 0.5052(2) 0.8304(2) 0.31772(17) 0.0187(5) Uani d . 1 . .
    C C9 0.4679(3) 0.7474(2) 0.26259(18) 0.0218(5) Uani d . 1 . .
    H H9 0.4248 0.7833 0.2059 0.026 Uiso calc R 1 . .
    C C19 0.3180(3) 1.2109(3) 0.3275(2) 0.0274(5) Uani d . 1 . .
    H H19 0.3591 1.2659 0.2758 0.033 Uiso calc R 1 . .
    C C31 0.6623(3) 1.1861(3) 0.3286(2) 0.0321(6) Uani d . 1 . .
    H H31 0.5823 1.2312 0.3483 0.038 Uiso calc R 1 . .
    C C23 0.3612(3) 1.1437(3) -0.0145(2) 0.0332(6) Uani d . 1 . .
    H H23 0.3351 1.172 -0.0763 0.04 Uiso calc R 1 . .
    Pt Pt 0 0.5 0.5 0.01621(5) Uani d S 1 . .
    S S2 0.17449(6) 0.63059(6) 0.42652(4) 0.02153(13) Uani d . 1 . .
    S S3 0.04993(7) 0.73789(6) 0.15524(4) 0.02273(13) Uani d . 1 . .
    S S1 -0.07133(6) 0.57316(7) 0.35140(4) 0.02520(13) Uani d . 1 . .
    Cl Cl1 -0.37103(7) 0.44428(8) 0.10640(5) 0.03624(16) Uani d . 1 . .
    Cl Cl2 0.26814(7) 0.48922(8) 0.12924(5) 0.03452(15) Uani d . 1 . .
    C C3 -0.1452(3) 0.5687(2) 0.13550(17) 0.0218(5) Uani d . 1 . .
    H H3 -0.2096 0.6357 0.1487 0.026 Uiso calc R 1 . .
    C C1 0.0838(2) 0.6508(2) 0.32596(17) 0.0190(5) Uani d . 1 . .
    O O2 0.1460(2) 0.7855(2) 0.08289(14) 0.0344(5) Uani d . 1 . .
    C C2 -0.0029(3) 0.5823(2) 0.13914(16) 0.0200(5) Uani d . 1 . .
    N N 0.1355(2) 0.7139(2) 0.24836(15) 0.0231(4) Uani d . 1 . .
    O O1 -0.0771(2) 0.81846(19) 0.15895(14) 0.0320(4) Uani d . 1 . .
    C C4 -0.1928(3) 0.4572(3) 0.11257(17) 0.0242(5) Uani d . 1 . .
    C C7 0.0896(3) 0.4807(2) 0.12334(17) 0.0226(5) Uani d . 1 . .
    C C6 0.0405(3) 0.3690(3) 0.10070(18) 0.0281(6) Uani d . 1 . .
    H H6 0.1045 0.3001 0.0899 0.034 Uiso calc R 1 . .
    C C5 -0.1009(3) 0.3578(3) 0.09378(18) 0.0278(5) Uani d . 1 . .
    H H5 -0.1345 0.283 0.0764 0.033 Uiso calc R 1 . .
loop_
    _atom_site_aniso_label
    _atom_site_aniso_U_11
    _atom_site_aniso_U_22
    _atom_site_aniso_U_33
    _atom_site_aniso_U_12
    _atom_site_aniso_U_13
    _atom_site_aniso_U_23
    P 0.0190(3) 0.0156(3) 0.0170(3) -0.0017(2) -0.0019(2) -0.0028(2)
    C13 0.0228(12) 0.0221(12) 0.0251(13) -0.0013(9) -0.0040(10) -0.0052(10)
    C12 0.0237(13) 0.0235(12) 0.0300(14) 0.0033(10) -0.0042(10) 0.0015(10)
    C11 0.0252(13) 0.0167(11) 0.0425(17) 0.0001(9) 0.0041(11) -0.0039(11)
    C21 0.0263(13) 0.0263(12) 0.0263(14) 0.0009(10) -0.0058(10) -0.0037(10)
    C10 0.0301(14) 0.0230(12) 0.0350(15) -0.0046(10) 0.0033(11) -0.0123(11)
    C16 0.0266(14) 0.0403(15) 0.0214(13) 0.0049(11) -0.0013(10) -0.0059(11)
    C18 0.0323(15) 0.0271(13) 0.0409(17) 0.0102(11) -0.0124(13) -0.0166(12)
    C22 0.0334(15) 0.0290(13) 0.0319(15) 0.0064(11) -0.0140(12) -0.0074(12)
    C17 0.0296(14) 0.0446(16) 0.0313(15) 0.0132(12) -0.0085(12) -0.0215(13)
    C25 0.0354(14) 0.0208(12) 0.0235(13) -0.0068(10) -0.0024(11) -0.0028(10)
    C27 0.0246(14) 0.0462(17) 0.0323(15) -0.0081(12) 0.0029(11) -0.0149(13)
    C24 0.0511(18) 0.0231(13) 0.0221(14) -0.0038(12) -0.0017(12) 0.0009(10)
    C29 0.0392(17) 0.065(2) 0.0252(15) -0.0321(16) -0.0076(13) 0.0063(14)
    C30 0.057(2) 0.0319(15) 0.0364(17) -0.0223(14) -0.0183(15) 0.0017(13)
    C28 0.0235(14) 0.075(2) 0.0337(17) -0.0164(15) 0.0035(12) -0.0135(16)
    C26 0.0240(12) 0.0259(12) 0.0180(12) -0.0080(9) -0.0040(9) -0.0014(9)
    C20 0.0266(12) 0.0166(10) 0.0188(12) -0.0001(9) -0.0047(9) -0.0032(9)
    C14 0.0217(12) 0.0182(11) 0.0215(12) 0.0018(9) -0.0032(9) -0.0055(9)
    C15 0.0241(12) 0.0234(12) 0.0228(12) 0.0026(9) -0.0023(10) -0.0045(10)
    C8 0.0163(11) 0.0169(10) 0.0224(12) 0.0000(8) 0.0000(9) -0.0037(9)
    C9 0.0212(12) 0.0234(12) 0.0218(12) -0.0026(9) -0.0008(9) -0.0069(10)
    C19 0.0307(14) 0.0204(12) 0.0302(14) 0.0016(10) -0.0061(11) -0.0045(10)
    C31 0.0390(16) 0.0234(13) 0.0336(15) -0.0049(11) -0.0122(12) -0.0037(11)
    C23 0.0527(18) 0.0221(12) 0.0226(14) 0.0095(12) -0.0118(13) -0.0028(10)
    Pt 0.01621(7) 0.01741(7) 0.01562(8) -0.00152(4) 0.00092(5) -0.00498(5)
    S2 0.0196(3) 0.0272(3) 0.0181(3) -0.0071(2) -0.0012(2) -0.0041(2)
    S3 0.0290(3) 0.0199(3) 0.0184(3) -0.0056(2) -0.0033(2) -0.0008(2)
    S1 0.0198(3) 0.0374(3) 0.0174(3) -0.0103(2) -0.0013(2) -0.0013(3)
    Cl1 0.0297(3) 0.0462(4) 0.0361(4) -0.0153(3) 0.0007(3) -0.0126(3)
    Cl2 0.0233(3) 0.0450(4) 0.0312(4) 0.0054(3) -0.0021(3) -0.0021(3)
    C3 0.0247(12) 0.0227(11) 0.0175(12) -0.0010(9) -0.0017(9) -0.0032(9)
    C1 0.0185(11) 0.0182(11) 0.0209(12) -0.0019(8) 0.0003(9) -0.0056(9)
    O2 0.0483(13) 0.0324(10) 0.0213(10) -0.0184(9) 0.0020(9) 0.0011(8)
    C2 0.0257(12) 0.0193(11) 0.0134(11) -0.0018(9) -0.0022(9) -0.0001(9)
    N 0.0225(11) 0.0266(11) 0.0201(11) -0.0069(8) -0.0011(8) -0.0035(8)
    O1 0.0397(11) 0.0213(9) 0.0349(11) 0.0044(8) -0.0116(9) -0.0063(8)
    C4 0.0267(13) 0.0275(12) 0.0176(12) -0.0074(10) 0.0003(10) -0.0016(10)
    C7 0.0235(12) 0.0250(12) 0.0161(11) 0.0012(9) -0.0009(9) 0.0015(9)
    C6 0.0395(15) 0.0215(12) 0.0206(13) 0.0047(10) 0.0029(11) -0.0011(10)
    C5 0.0425(16) 0.0204(12) 0.0202(13) -0.0068(10) 0.0014(11) -0.0030(10)
_geom_special_details
;
All esds (except the esd in the dihedral angle between two l.s. planes) are
estimated using the full covariance matrix. The cell esds are taken into
account individually in the estimation of esds in distances, angles and
torsion angles; correlations between esds in cell parameters are only used
when they are defined by crystal symmetry. An approximate (isotropic)
treatment of cell esds is used for estimating esds involving l.s. planes.
;
loop_
    _geom_bond_atom_site_label_1
    _geom_bond_atom_site_label_2
    _geom_bond_site_symmetry_2
    _geom_bond_distance
    _geom_bond_publ_flag
    P C8 . 1.792(2) ?
    P C14 . 1.794(3) ?
    P C26 . 1.795(3) ?
    P C20 . 1.797(3) ?
    C13 C12 . 1.384(4) ?
    C13 C8 . 1.394(4) ?
    C13 H13 . 0.95 ?
    C12 C11 . 1.388(4) ?
    C12 H12 . 0.95 ?
    C11 C10 . 1.372(4) ?
    C11 H11 . 0.95 ?
    C21 C22 . 1.390(4) ?
    C21 C20 . 1.400(4) ?
    C21 H21 . 0.95 ?
    C10 C9 . 1.396(4) ?
    C10 H10 . 0.95 ?
    C16 C17 . 1.384(4) ?
    C16 C15 . 1.393(4) ?
    C16 H16 . 0.95 ?
    C18 C17 . 1.376(5) ?
    C18 C19 . 1.389(4) ?
    C18 H18 . 0.95 ?
    C22 C23 . 1.385(5) ?
    C22 H22 . 0.95 ?
    C17 H17 . 0.95 ?
    C25 C24 . 1.386(4) ?
    C25 C20 . 1.389(4) ?
    C25 H25 . 0.95 ?
    C27 C28 . 1.391(4) ?
    C27 C26 . 1.393(4) ?
    C27 H27 . 0.95 ?
    C24 C23 . 1.382(5) ?
    C24 H24 . 0.95 ?
    C29 C28 . 1.377(5) ?
    C29 C30 . 1.383(6) ?
    C29 H29 . 0.95 ?
    C30 C31 . 1.382(4) ?
    C30 H30 . 0.95 ?
    C28 H28 . 0.95 ?
    C26 C31 . 1.395(4) ?
    C14 C15 . 1.390(4) ?
    C14 C19 . 1.404(3) ?
    C15 H15 . 0.95 ?
    C8 C9 . 1.394(3) ?
    C9 H9 . 0.95 ?
    C19 H19 . 0.95 ?
    C31 H31 . 0.95 ?
    C23 H23 . 0.95 ?
    Pt S1 2_566 2.3128(6) ?
    Pt S1 . 2.3128(6) y
    Pt S2 2_566 2.3233(6) ?
    Pt S2 . 2.3233(6) y
    S2 C1 . 1.740(3) n
    S3 O2 . 1.434(2) ?
    S3 O1 . 1.440(2) ?
    S3 N . 1.614(2) ?
    S3 C2 . 1.788(2) ?
    S1 C1 . 1.735(2) n
    Cl1 C4 . 1.737(3) ?
    Cl2 C7 . 1.733(3) ?
    C3 C4 . 1.385(3) ?
    C3 C2 . 1.391(4) ?
    C3 H3 . 0.95 ?
    C1 N . 1.310(3) ?
    C2 C7 . 1.390(3) ?
    C4 C5 . 1.385(4) ?
    C7 C6 . 1.391(4) ?
    C6 C5 . 1.383(4) ?
    C6 H6 . 0.95 ?
    C5 H5 . 0.95 ?
loop_
    _geom_angle_atom_site_label_1
    _geom_angle_atom_site_label_2
    _geom_angle_atom_site_label_3
    _geom_angle_site_symmetry_1
    _geom_angle_site_symmetry_3
    _geom_angle
    _geom_angle_publ_flag
    C8 P C14 . . 110.89(12) ?
    C8 P C26 . . 106.58(12) ?
    C14 P C26 . . 110.24(12) ?
    C8 P C20 . . 111.91(11) ?
    C14 P C20 . . 108.34(12) ?
    C26 P C20 . . 108.85(12) ?
    C12 C13 C8 . . 120.1(2) ?
    C12 C13 H13 . . 120 ?
    C8 C13 H13 . . 120 ?
    C13 C12 C11 . . 119.5(3) ?
    C13 C12 H12 . . 120.3 ?
    C11 C12 H12 . . 120.3 ?
    C10 C11 C12 . . 120.7(2) ?
    C10 C11 H11 . . 119.7 ?
    C12 C11 H11 . . 119.7 ?
    C22 C21 C20 . . 119.1(3) ?
    C22 C21 H21 . . 120.4 ?
    C20 C21 H21 . . 120.4 ?
    C11 C10 C9 . . 120.7(2) ?
    C11 C10 H10 . . 119.6 ?
    C9 C10 H10 . . 119.6 ?
    C17 C16 C15 . . 120.3(3) ?
    C17 C16 H16 . . 119.8 ?
    C15 C16 H16 . . 119.8 ?
    C17 C18 C19 . . 120.2(3) ?
    C17 C18 H18 . . 119.9 ?
    C19 C18 H18 . . 119.9 ?
    C23 C22 C21 . . 119.9(3) ?
    C23 C22 H22 . . 120.1 ?
    C21 C22 H22 . . 120.1 ?
    C18 C17 C16 . . 120.5(3) ?
    C18 C17 H17 . . 119.7 ?
    C16 C17 H17 . . 119.7 ?
    C24 C25 C20 . . 120.1(3) ?
    C24 C25 H25 . . 119.9 ?
    C20 C25 H25 . . 119.9 ?
    C28 C27 C26 . . 119.8(3) ?
    C28 C27 H27 . . 120.1 ?
    C26 C27 H27 . . 120.1 ?
    C23 C24 C25 . . 119.4(3) ?
    C23 C24 H24 . . 120.3 ?
    C25 C24 H24 . . 120.3 ?
    C28 C29 C30 . . 120.6(3) ?
    C28 C29 H29 . . 119.7 ?
    C30 C29 H29 . . 119.7 ?
    C31 C30 C29 . . 120.3(3) ?
    C31 C30 H30 . . 119.9 ?
    C29 C30 H30 . . 119.9 ?
    C29 C28 C27 . . 119.8(3) ?
    C29 C28 H28 . . 120.1 ?
    C27 C28 H28 . . 120.1 ?
    C27 C26 C31 . . 119.9(3) ?
    C27 C26 P . . 117.0(2) ?
    C31 C26 P . . 123.0(2) ?
    C25 C20 C21 . . 120.4(2) ?
    C25 C20 P . . 120.7(2) ?
    C21 C20 P . . 118.9(2) ?
    C15 C14 C19 . . 120.1(2) ?
    C15 C14 P . . 121.79(18) ?
    C19 C14 P . . 118.1(2) ?
    C14 C15 C16 . . 119.3(2) ?
    C14 C15 H15 . . 120.3 ?
    C16 C15 H15 . . 120.3 ?
    C9 C8 C13 . . 120.4(2) ?
    C9 C8 P . . 121.96(19) ?
    C13 C8 P . . 117.59(18) ?
    C8 C9 C10 . . 118.7(2) ?
    C8 C9 H9 . . 120.7 ?
    C10 C9 H9 . . 120.7 ?
    C18 C19 C14 . . 119.5(3) ?
    C18 C19 H19 . . 120.2 ?
    C14 C19 H19 . . 120.2 ?
    C30 C31 C26 . . 119.6(3) ?
    C30 C31 H31 . . 120.2 ?
    C26 C31 H31 . . 120.2 ?
    C24 C23 C22 . . 121.1(3) ?
    C24 C23 H23 . . 119.4 ?
    C22 C23 H23 . . 119.4 ?
    S1 Pt S1 2_566 . 180 ?
    S1 Pt S2 2_566 2_566 74.59(2) ?
    S1 Pt S2 . 2_566 105.41(2) n
    S1 Pt S2 2_566 . 105.41(2) ?
    S1 Pt S2 . . 74.59(2) y
    S2 Pt S2 2_566 . 180.00(3) ?
    C1 S2 Pt . . 88.44(8) ?
    O2 S3 O1 . . 116.81(13) ?
    O2 S3 N . . 106.59(12) ?
    O1 S3 N . . 111.58(12) ?
    O2 S3 C2 . . 106.56(12) ?
    O1 S3 C2 . . 105.50(12) ?
    N S3 C2 . . 109.57(11) ?
    C1 S1 Pt . . 88.90(9) ?
    C4 C3 C2 . . 119.8(2) ?
    C4 C3 H3 . . 120.1 ?
    C2 C3 H3 . . 120.1 ?
    N C1 S1 . . 130.8(2) n
    N C1 S2 . . 121.34(19) n
    S1 C1 S2 . . 107.86(14) ?
    C7 C2 C3 . . 119.2(2) ?
    C7 C2 S3 . . 123.7(2) ?
    C3 C2 S3 . . 116.91(18) ?
    C1 N S3 . . 121.76(18) ?
    C5 C4 C3 . . 121.1(2) ?
    C5 C4 Cl1 . . 120.0(2) ?
    C3 C4 Cl1 . . 118.9(2) ?
    C2 C7 C6 . . 120.4(2) ?
    C2 C7 Cl2 . . 121.7(2) ?
    C6 C7 Cl2 . . 117.9(2) ?
    C5 C6 C7 . . 120.4(2) ?
    C5 C6 H6 . . 119.8 ?
    C7 C6 H6 . . 119.8 ?
    C6 C5 C4 . . 119.0(2) ?
    C6 C5 H5 . . 120.5 ?
    C4 C5 H5 . . 120.5 ?
loop_
    _geom_torsion_atom_site_label_1
    _geom_torsion_atom_site_label_2
    _geom_torsion_atom_site_label_3
    _geom_torsion_atom_site_label_4
    _geom_torsion_site_symmetry_1
    _geom_torsion_site_symmetry_2
    _geom_torsion_site_symmetry_3
    _geom_torsion_site_symmetry_4
    _geom_torsion
    _geom_torsion_publ_flag
    C8 C13 C12 C11 . . . . -0.1(4) ?
    C13 C12 C11 C10 . . . . -0.6(4) ?
    C12 C11 C10 C9 . . . . 0.5(4) ?
    C20 C21 C22 C23 . . . . -1.2(4) ?
    C19 C18 C17 C16 . . . . -0.5(4) ?
    C15 C16 C17 C18 . . . . 2.0(4) ?
    C20 C25 C24 C23 . . . . -1.2(4) ?
    C28 C29 C30 C31 . . . . -1.2(5) ?
    C30 C29 C28 C27 . . . . 1.3(5) ?
    C26 C27 C28 C29 . . . . 0.1(5) ?
    C28 C27 C26 C31 . . . . -1.6(5) ?
    C28 C27 C26 P . . . . 174.5(3) ?
    C8 P C26 C27 . . . . 42.3(2) ?
    C14 P C26 C27 . . . . 162.7(2) ?
    C20 P C26 C27 . . . . -78.6(2) ?
    C8 P C26 C31 . . . . -141.7(2) ?
    C14 P C26 C31 . . . . -21.2(3) ?
    C20 P C26 C31 . . . . 97.5(2) ?
    C24 C25 C20 C21 . . . . 0.4(4) ?
    C24 C25 C20 P . . . . -178.8(2) ?
    C22 C21 C20 C25 . . . . 0.8(4) ?
    C22 C21 C20 P . . . . -180.0(2) ?
    C8 P C20 C25 . . . . -112.6(2) ?
    C14 P C20 C25 . . . . 124.8(2) ?
    C26 P C20 C25 . . . . 4.9(2) ?
    C8 P C20 C21 . . . . 68.2(2) ?
    C14 P C20 C21 . . . . -54.4(2) ?
    C26 P C20 C21 . . . . -174.3(2) ?
    C8 P C14 C15 . . . . 4.3(2) ?
    C26 P C14 C15 . . . . -113.5(2) ?
    C20 P C14 C15 . . . . 127.5(2) ?
    C8 P C14 C19 . . . . -176.98(19) ?
    C26 P C14 C19 . . . . 65.2(2) ?
    C20 P C14 C19 . . . . -53.8(2) ?
    C19 C14 C15 C16 . . . . -1.9(4) ?
    P C14 C15 C16 . . . . 176.7(2) ?
    C17 C16 C15 C14 . . . . -0.7(4) ?
    C12 C13 C8 C9 . . . . 0.9(4) ?
    C12 C13 C8 P . . . . -176.3(2) ?
    C14 P C8 C9 . . . . 112.1(2) ?
    C26 P C8 C9 . . . . -127.9(2) ?
    C20 P C8 C9 . . . . -9.0(2) ?
    C14 P C8 C13 . . . . -70.7(2) ?
    C26 P C8 C13 . . . . 49.3(2) ?
    C20 P C8 C13 . . . . 168.17(19) ?
    C13 C8 C9 C10 . . . . -1.0(4) ?
    P C8 C9 C10 . . . . 176.1(2) ?
    C11 C10 C9 C8 . . . . 0.3(4) ?
    C17 C18 C19 C14 . . . . -2.1(4) ?
    C15 C14 C19 C18 . . . . 3.3(4) ?
    P C14 C19 C18 . . . . -175.4(2) ?
    C29 C30 C31 C26 . . . . -0.4(5) ?
    C27 C26 C31 C30 . . . . 1.8(4) ?
    P C26 C31 C30 . . . . -174.1(2) ?
    C25 C24 C23 C22 . . . . 0.7(4) ?
    C21 C22 C23 C24 . . . . 0.5(4) ?
    S1 Pt S2 C1 2_566 . . . 177.05(8) ?
    S1 Pt S2 C1 . . . . -2.95(8) ?
    S2 Pt S1 C1 2_566 . . . -177.05(8) ?
    S2 Pt S1 C1 . . . . 2.95(8) ?
    Pt S1 C1 N . . . . 174.9(2) ?
    Pt S1 C1 S2 . . . . -4.00(11) ?
    Pt S2 C1 N . . . . -175.0(2) ?
    Pt S2 C1 S1 . . . . 3.98(11) ?
    C4 C3 C2 C7 . . . . -2.7(4) ?
    C4 C3 C2 S3 . . . . 172.41(19) ?
    O2 S3 C2 C7 . . . . 48.8(2) ?
    O1 S3 C2 C7 . . . . 173.6(2) ?
    N S3 C2 C7 . . . . -66.2(2) ?
    O2 S3 C2 C3 . . . . -126.1(2) ?
    O1 S3 C2 C3 . . . . -1.2(2) ?
    N S3 C2 C3 . . . . 119.0(2) ?
    S1 C1 N S3 . . . . 3.5(3) ?
    S2 C1 N S3 . . . . -177.77(13) ?
    O2 S3 N C1 . . . . -169.0(2) ?
    O1 S3 N C1 . . . . 62.4(2) ?
    C2 S3 N C1 . . . . -54.1(2) ?
    C2 C3 C4 C5 . . . . 0.5(4) ?
    C2 C3 C4 Cl1 . . . . -178.77(19) ?
    C3 C2 C7 C6 . . . . 2.5(4) ?
    S3 C2 C7 C6 . . . . -172.3(2) ?
    C3 C2 C7 Cl2 . . . . -178.55(19) ?
    S3 C2 C7 Cl2 . . . . 6.7(3) ?
    C2 C7 C6 C5 . . . . -0.1(4) ?
    Cl2 C7 C6 C5 . . . . -179.1(2) ?
    C7 C6 C5 C4 . . . . -2.1(4) ?
    C3 C4 C5 C6 . . . . 1.8(4) ?
    Cl1 C4 C5 C6 . . . . -178.9(2) ?
loop_
    _geom_hbond_atom_site_label_D
    _geom_hbond_atom_site_label_H
    _geom_hbond_atom_site_label_A
    _geom_hbond_site_symmetry_A
    _geom_hbond_distance_DH
    _geom_hbond_distance_HA
    _geom_hbond_distance_DA
    _geom_hbond_angle_DHA
    _geom_hbond_publ_flag
    C27 H27 O1 1_655 0.95 2.43 3.111(4) 128 y
