# Supplementary material for: Bis(tetra­phenyl­phospho­nium) bis­[N-(2,5-dichloro­phenyl­sulfon­yl)dithio­carbimato(2−)-κ2 S,S′]platinate(II)
Source: Acta Crystallogr Sect E Struct Rep Online. 2010 Feb 3;66(Pt 3):m251. doi: 10.1107/S1600536810003272 (PMC2983738; doi:10.1107/S1600536810003272)
Supplement: Supplementary file 2 [file e-66-0m251-Isup2.hkl]

#
# h,k,l, Fc-squared, Fo-squared, sigma(Fo-squared) and status flag
#
data_I
_shelx_title ' PtDPh in P -1'
_shelx_refln_list_code          4
_shelx_F_calc_maximum      179.29
_exptl_crystal_F_000       735.89
_reflns_d_resolution_high  0.7761
 
loop_
 _symmetry_equiv_pos_as_xyz
 'x, y, z'
 '-x, -y, -z'
 
_cell_length_a     9.6284
_cell_length_b    10.3409
_cell_length_c    15.1278
_cell_angle_alpha  76.951
_cell_angle_beta   88.353
_cell_angle_gamma  86.193
 
_shelx_F_squared_multiplier     1.000
 
loop_
 _refln_index_h
 _refln_index_k
 _refln_index_l
 _refln_F_squared_calc
 _refln_F_squared_meas
 _refln_F_squared_sigma
 _refln_observed_status
   2   0   0    11758.49    11638.21    475.51 o
   3   0   0      493.24      459.79     10.47 o
   4   0   0     3140.09     2940.95     85.92 o
   5   0   0      302.69      256.60      8.90 o
   6   0   0     3151.52     3114.51    144.79 o
   7   0   0       81.23       86.60      9.01 o
   8   0   0     1248.24     1191.86     64.03 o
   9   0   0       31.94       36.82      5.32 o
  10   0   0      615.80      587.86     73.36 o
  11   0   0     1874.17     1897.11     73.64 o
  12   0   0     1200.82     1093.72     93.91 o
 -12   1   0      851.67      700.60     47.08 o
 -11   1   0     2550.90     2398.11    174.41 o
 -10   1   0      228.83      244.06     12.57 o
  -9   1   0      667.82      639.37     45.62 o
  -8   1   0     1279.33     1176.88    112.22 o
  -7   1   0     3980.31     3856.97    322.67 o
  -6   1   0      611.60      549.09     40.17 o
  -5   1   0     4185.88     4197.32     84.19 o
  -4   1   0      677.81      664.98     15.31 o
  -3   1   0     9799.64     9670.86    245.88 o
  -2   1   0    16709.02    16673.21    679.11 o
  -1   1   0    31907.67     1870.66    601.90 o
   2   1   0      434.93      433.24     10.18 o
   3   1   0     3629.44     3555.82     85.71 o
   4   1   0     1423.56     1353.72     33.50 o
   5   1   0    11057.62    10787.53    337.76 o
   6   1   0      261.42      256.90      6.66 o
   7   1   0     1271.52     1319.22     31.62 o
   8   1   0      903.29      906.10     40.07 o
   9   1   0       43.51       44.50      7.78 o
  10   1   0      945.67      862.20     66.45 o
  11   1   0     1791.05     1709.57     76.15 o
  12   1   0      623.24      589.19     34.80 o
 -12   2   0     1238.18      994.88     71.87 o
 -11   2   0     2661.76     2827.65    155.28 o
 -10   2   0      673.75      772.69     36.15 o
  -9   2   0      543.79      536.20     59.61 o
  -8   2   0     3976.31     3982.06    301.52 o
  -7   2   0     2667.88     2724.04    229.46 o
  -6   2   0     2173.66     2256.49     69.54 o
  -5   2   0       82.98       98.85      3.25 o
  -4   2   0     3730.88     3765.51    116.01 o
  -3   2   0     5325.33     5543.00    222.65 o
  -2   2   0      704.93      728.18     19.26 o
  -1   2   0     3942.89     4212.84    114.85 o
   1   2   0      769.27      774.36     15.43 o
   2   2   0      954.71     1076.00     29.20 o
   3   2   0     9798.59    10211.68    226.89 o
   4   2   0    12494.85    12236.86    271.16 o
   5   2   0     4968.40     4924.28    148.86 o
   6   2   0      983.10      982.35     34.49 o
   7   2   0      638.27      643.36     21.29 o
   8   2   0     3262.82     3273.72     83.56 o
   9   2   0      451.14      440.19     13.16 o
  10   2   0     2967.24     2999.43    151.27 o
  11   2   0     2250.64     2202.02    103.83 o
  12   2   0      364.06      327.86     18.46 o
 -11   3   0     2021.62     2043.18    129.65 o
 -10   3   0      334.30      375.91     13.69 o
  -9   3   0      919.23      966.58     27.26 o
  -8   3   0     1239.14     1341.14     35.65 o
  -7   3   0     1071.66     1114.82     29.97 o
  -6   3   0     1119.01     1156.01     25.50 o
  -5   3   0       45.75       61.02      4.50 o
  -4   3   0      310.57      319.84      8.03 o
  -3   3   0     3613.42     3567.15     70.80 o
  -2   3   0      581.65      642.37     17.70 o
  -1   3   0      512.16      514.89     15.97 o
   0   3   0     6867.21     7065.36    191.52 o
   1   3   0     4628.62     4729.41     93.86 o
   2   3   0     9999.69    10384.35    268.11 o
   3   3   0    14699.54    15141.55    326.03 o
   4   3   0     4384.84     4279.38     94.43 o
   5   3   0     7842.49     7903.96    148.82 o
   6   3   0      577.47      641.18     51.57 o
   7   3   0     3215.06     3110.26     76.07 o
   8   3   0     3220.86     3198.14     79.83 o
   9   3   0     1401.77     1405.08     43.66 o
  10   3   0      581.12      584.76     26.59 o
  11   3   0      706.36      710.30     20.26 o
  12   3   0       87.34       62.30     12.76 o
 -11   4   0      933.40      910.61     63.00 o
 -10   4   0      671.98      709.89     25.64 o
  -9   4   0     1274.69     1310.18     37.13 o
  -8   4   0     1727.51     1737.49     46.07 o
  -7   4   0     1676.60     1674.06     38.23 o
  -6   4   0     1686.17     1695.35     34.45 o
  -5   4   0       55.79       60.60      3.37 o
  -4   4   0     3662.44     3513.19     70.49 o
  -3   4   0      594.77      470.61     12.85 o
  -2   4   0      368.24      549.86     16.43 o
  -1   4   0     2567.13     2605.48     75.74 o
   0   4   0    12092.14    12210.73    358.82 o
   1   4   0     2551.04     2617.49     59.80 o
   2   4   0     9592.82     9812.59    187.84 o
   3   4   0     8896.43     9247.31    190.40 o
   4   4   0    15848.85    16405.87    377.50 o
   5   4   0     3328.68     3543.59     75.80 o
   6   4   0      225.12      217.11      7.72 o
   7   4   0     2255.95     2298.80     65.11 o
   8   4   0     2232.44     2202.19     54.81 o
   9   4   0      393.97      374.96     23.99 o
  10   4   0      378.44      389.73     26.72 o
  11   4   0       32.69       41.88     10.47 o
 -11   5   0     1730.24     1470.37    112.62 o
 -10   5   0      388.91      356.20     28.90 o
  -9   5   0     2762.76     2826.24     90.71 o
  -8   5   0     2117.99     2235.60     47.66 o
  -7   5   0     2220.13     2236.84     51.77 o
  -6   5   0     1523.13     1593.26     55.47 o
  -5   5   0     1923.31     1907.67     60.90 o
  -4   5   0     3075.24     3009.34     85.06 o
  -3   5   0     9215.09     9366.31    263.83 o
  -2   5   0       65.18       86.25     20.25 o
  -1   5   0     2257.01     2403.74     60.99 o
   0   5   0      159.56      231.84     13.26 o
   1   5   0     5523.24     5809.69    132.78 o
   2   5   0     1820.23     1833.93     39.06 o
   3   5   0     4824.52     4954.75     95.39 o
   4   5   0     1509.54     1504.14     35.10 o
   5   5   0     4595.11     4626.47    112.65 o
   6   5   0      363.23      373.36     11.10 o
   7   5   0     3864.18     3874.20    104.99 o
   8   5   0     1300.52     1264.68     31.52 o
   9   5   0      320.52      335.22     14.29 o
  10   5   0       73.61       81.27     10.41 o
  11   5   0      239.78      260.56     19.53 o
 -10   6   0     2150.37     1936.64    140.23 o
  -9   6   0      389.77      360.39     20.22 o
  -8   6   0     2307.76     2357.16     66.53 o
  -7   6   0     2016.83     2063.28     60.57 o
  -6   6   0     2342.71     2458.79     57.26 o
  -5   6   0      375.54      407.94     29.60 o
  -4   6   0     4157.35     4220.84    142.06 o
  -3   6   0     1354.78     1347.90     40.40 o
  -2   6   0       91.21       91.71      7.03 o
  -1   6   0      612.04      645.92     25.71 o
   0   6   0     2575.02     2581.26     57.59 o
   1   6   0      930.68      931.99     22.70 o
   2   6   0     5109.49     5380.94    114.22 o
   3   6   0       90.67      107.59      5.51 o
   4   6   0     4086.40     4176.91     88.87 o
   5   6   0       53.48       73.53      6.66 o
   6   6   0     1304.72     1384.96     43.87 o
   7   6   0     1363.01     1416.53     41.91 o
   8   6   0     2571.69     2697.45    113.27 o
   9   6   0      186.37      184.96     16.04 o
  10   6   0     1740.60     1910.34     99.07 o
  11   6   0      153.85      177.47     17.43 o
  -9   7   0      684.73      632.82     32.62 o
  -8   7   0      156.40      173.23      9.46 o
  -7   7   0     1159.59     1173.26     42.75 o
  -6   7   0     1212.46     1284.86     50.51 o
  -5   7   0      826.52      858.13     24.29 o
  -4   7   0      822.13      871.09     31.81 o
  -3   7   0     1299.39     1254.21     33.61 o
  -2   7   0      215.37      213.42     10.07 o
  -1   7   0     1625.80     1705.61     38.82 o
   0   7   0     1798.53     1929.62     43.99 o
   1   7   0     4444.53     4635.93    105.81 o
   2   7   0      467.12      489.71     12.00 o
   3   7   0     2362.54     2531.77     61.80 o
   4   7   0      579.45      631.18     23.08 o
   5   7   0     5458.01     5651.43    146.61 o
   6   7   0      633.22      692.45     17.69 o
   7   7   0     7273.63     7794.85    215.64 o
   8   7   0      588.09      604.78     18.42 o
   9   7   0     1486.99     1465.29     45.49 o
  10   7   0      351.94      385.91     36.65 o
  -9   8   0       48.54       35.58     11.14 o
  -8   8   0      304.52      236.25     17.05 o
  -7   8   0     1097.61     1046.65     41.30 o
  -6   8   0     1454.52     1553.75     47.75 o
  -5   8   0      298.43      347.42     18.67 o
  -4   8   0     3560.37     3736.71     82.34 o
  -3   8   0      489.66      544.70     12.75 o
  -2   8   0     2385.93     2443.30     56.35 o
  -1   8   0     2017.17     2222.60     51.06 o
   0   8   0     2731.43     2828.82     64.08 o
   1   8   0     1116.81     1157.71     27.40 o
   2   8   0     1155.95     1177.64     58.91 o
   3   8   0      197.96      219.00     10.05 o
   4   8   0     7798.90     8319.94    263.52 o
   5   8   0     2093.66     2233.47     74.94 o
   6   8   0     1083.80     1135.70     33.21 o
   7   8   0      937.19      977.07     32.96 o
   8   8   0     1315.77     1327.75     48.91 o
   9   8   0      202.46      220.38     16.68 o
  10   8   0     1464.94     1383.05     93.97 o
  -8   9   0      550.66      423.39     24.61 o
  -7   9   0     1369.09     1239.60     47.95 o
  -6   9   0      935.14      910.88     33.05 o
  -5   9   0     1220.94     1297.50     57.91 o
  -4   9   0     1477.99     1527.02     35.59 o
  -3   9   0     2671.40     2820.37     69.45 o
  -2   9   0     2764.22     2906.63     70.36 o
  -1   9   0     3928.25     4054.07     96.88 o
   0   9   0     1572.63     1634.84     38.55 o
   1   9   0     1708.18     1837.56     42.77 o
   2   9   0       39.03       49.79      6.90 o
   3   9   0      523.17      542.01     32.27 o
   4   9   0     1378.47     1430.93     45.81 o
   5   9   0      339.50      351.43     29.94 o
   6   9   0      420.53      459.02     46.50 o
   7   9   0      338.25      339.43     15.10 o
   8   9   0      470.29      479.78     19.21 o
   9   9   0      904.18      872.31     41.83 o
  -7  10   0     1906.02     1559.65    102.51 o
  -6  10   0     1074.77      939.04     64.24 o
  -5  10   0       38.17       15.76     14.88 o
  -4  10   0     2032.39     2026.73     95.41 o
  -3  10   0     1400.84     1390.44     36.72 o
  -2  10   0     1278.11     1403.67     40.78 o
  -1  10   0      739.64      795.22     36.24 o
   0  10   0      365.80      399.58     27.06 o
   1  10   0      382.04      361.37     12.70 o
   2  10   0      167.67      167.82     14.85 o
   3  10   0      119.64      127.29     10.85 o
   4  10   0     1940.56     2003.98     74.75 o
   5  10   0      189.00      200.45     12.18 o
   6  10   0     1051.95     1027.13     33.21 o
   7  10   0      377.18      399.00     17.03 o
   8  10   0     1305.87     1308.64     48.26 o
  -5  11   0      382.68      268.88     27.54 o
  -4  11   0      170.17      226.12     28.66 o
  -3  11   0     1293.67     1260.21     58.83 o
  -2  11   0      456.31      468.94     20.08 o
  -1  11   0      763.57      724.63     28.66 o
   0  11   0       29.04       49.15      9.63 o
   1  11   0      693.22      698.92     24.03 o
   2  11   0      170.47      169.70     11.35 o
   3  11   0     1484.20     1566.33     52.19 o
   4  11   0     1670.30     1632.06     61.23 o
   5  11   0     1130.22     1115.31     45.46 o
   6  11   0      409.90      365.29     21.47 o
   7  11   0     1364.33     1248.09     56.49 o
  -3  12   0      634.62      615.89     45.92 o
  -2  12   0     1587.95     1508.76     95.67 o
  -1  12   0      205.17      195.55     36.91 o
   0  12   0     1275.57     1166.78     55.13 o
   1  12   0     1027.39     1020.39     72.63 o
   2  12   0     1350.18     1239.74    150.98 o
   3  12   0     1076.42     1028.82     53.74 o
   4  12   0     2531.18     2344.72    138.11 o
   5  12   0       41.77        9.82     12.37 o
  -4 -12   1      224.82      215.27     27.28 o
  -3 -12   1      469.75      430.33     36.15 o
  -2 -12   1     1533.01     1336.25     66.20 o
  -1 -12   1      962.49      861.52     42.90 o
   0 -12   1     1178.08      983.56     60.16 o
   1 -12   1     1325.03     1184.59    172.11 o
   2 -12   1      325.78      247.29     32.83 o
   3 -12   1     1237.76     1002.85     66.77 o
  -6 -11   1       29.94       23.77     12.85 o
  -5 -11   1      302.39      283.69     15.16 o
  -4 -11   1      708.74      708.26     40.27 o
  -3 -11   1     1349.98     1366.00     60.44 o
  -2 -11   1     3284.67     3402.34    107.90 o
  -1 -11   1     1110.88     1133.06     37.27 o
   0 -11   1     1270.49     1298.88     42.04 o
   1 -11   1     2207.29     2178.28    100.50 o
   2 -11   1     1676.55     1665.43     96.34 o
   3 -11   1      799.29      748.97     37.10 o
   4 -11   1     1784.69     1617.61    101.32 o
   5 -11   1      114.21      108.80     25.02 o
  -8 -10   1      840.34      792.81     34.14 o
  -7 -10   1      505.03      453.11     28.56 o
  -6 -10   1      945.72      925.61     71.59 o
  -5 -10   1      982.00      999.76     54.58 o
  -4 -10   1      780.04      809.39     26.00 o
  -3 -10   1     2200.81     2327.41     66.96 o
  -2 -10   1     1098.85     1161.82     34.34 o
  -1 -10   1      258.53      274.36     12.81 o
   0 -10   1     1407.29     1484.35     43.44 o
   1 -10   1     2409.75     2529.69     73.01 o
   2 -10   1      603.87      599.89     34.53 o
   3 -10   1     2442.11     2355.14     74.63 o
   4 -10   1      112.22      103.53      8.30 o
   5 -10   1      795.61      714.25     36.06 o
   6 -10   1       49.73       49.19     21.34 o
   7 -10   1      506.83      364.19     37.20 o
  -9  -9   1      723.05      656.35     39.30 o
  -8  -9   1      824.52      780.33     35.30 o
  -7  -9   1      411.43      440.08     20.69 o
  -6  -9   1      720.05      747.28     26.60 o
  -5  -9   1     1440.45     1509.18     79.42 o
  -4  -9   1      736.97      756.06     23.56 o
  -3  -9   1      311.34      316.42     12.50 o
  -2  -9   1      388.86      439.37     16.02 o
  -1  -9   1      227.26      218.80     11.14 o
   0  -9   1     1291.41     1382.01     39.68 o
   1  -9   1     4328.99     4436.75    125.24 o
   2  -9   1     1331.41     1392.47     39.20 o
   3  -9   1      221.17      238.16     11.28 o
   4  -9   1      593.24      603.21     21.34 o
   5  -9   1     1084.13     1094.44     35.44 o
   6  -9   1     1932.20     1888.56     51.70 o
   7  -9   1      440.97      387.96     23.70 o
   8  -9   1     1949.92     1526.50    103.92 o
 -10  -8   1     2898.27     2827.89    191.90 o
  -9  -8   1      124.24      136.26     19.28 o
  -8  -8   1     1657.31     1784.47     94.60 o
  -7  -8   1      245.71      233.94      8.53 o
  -6  -8   1     1275.62     1275.88     34.38 o
  -5  -8   1      497.06      526.74     23.13 o
  -4  -8   1       98.37      112.88      6.80 o
  -3  -8   1      318.78      337.46     16.30 o
  -2  -8   1       81.78       78.86      6.54 o
  -1  -8   1      353.77      374.99     12.49 o
   0  -8   1     3823.25     3898.42     91.26 o
   1  -8   1     4133.06     4494.42    105.93 o
   2  -8   1     2917.47     3018.57     70.77 o
   3  -8   1     2062.37     2174.94     51.60 o
   4  -8   1     2502.31     2566.74     72.84 o
   5  -8   1     4318.95     4323.02    129.88 o
   6  -8   1     2006.87     1960.72     76.25 o
   7  -8   1     1490.45     1426.07     48.02 o
   8  -8   1      766.54      663.30     29.28 o
   9  -8   1      541.75      403.91     21.24 o
 -10  -7   1      806.96      815.90     57.44 o
  -9  -7   1      760.36      783.94     34.17 o
  -8  -7   1      672.90      642.93     29.95 o
  -7  -7   1      993.18     1089.24     52.75 o
  -6  -7   1     4514.55     4649.18    148.69 o
  -5  -7   1     1766.56     1863.47     51.71 o
  -4  -7   1       93.39      109.00      8.14 o
  -3  -7   1     1555.06     1564.28     58.33 o
  -2  -7   1     2219.18     2229.55     68.57 o
  -1  -7   1      227.60      192.66      7.40 o
   0  -7   1     7510.54     8095.93    197.94 o
   1  -7   1     2738.37     2795.23     69.71 o
   2  -7   1     2862.25     3022.01     79.51 o
   3  -7   1     2493.67     2581.30     59.83 o
   4  -7   1     2404.47     2504.45     66.61 o
   5  -7   1     5345.96     5386.35    186.52 o
   6  -7   1     3419.45     3319.81     93.04 o
   7  -7   1      184.27      178.57      9.09 o
   8  -7   1      600.94      611.62     26.14 o
   9  -7   1      185.27      148.46     13.18 o
 -11  -6   1      889.66      870.98     46.33 o
 -10  -6   1     1187.26     1287.46     56.76 o
  -9  -6   1      202.82      208.95     18.61 o
  -8  -6   1     2141.26     2182.94     63.43 o
  -7  -6   1     3863.72     3934.62     95.76 o
  -6  -6   1     6669.71     6916.44    180.40 o
  -5  -6   1     5011.79     5269.96    166.09 o
  -4  -6   1     1639.24     1730.31     45.16 o
  -3  -6   1     2073.98     2088.75     61.64 o
  -2  -6   1     2147.43     2126.85    103.27 o
  -1  -6   1     2098.83     2209.58     65.63 o
   0  -6   1     1772.75     1688.96     38.07 o
   1  -6   1     1873.67     2029.97     51.31 o
   2  -6   1     1338.29     1440.04     36.53 o
   3  -6   1      627.54      685.07     18.87 o
   4  -6   1     1471.91     1493.31     49.22 o
   5  -6   1     3327.57     3263.34     85.82 o
   6  -6   1      439.92      428.25     19.07 o
   7  -6   1      549.77      567.37     30.59 o
   8  -6   1     1389.08     1445.46     34.39 o
   9  -6   1      256.30      241.03     15.47 o
  10  -6   1      475.69      405.03     35.55 o
 -11  -5   1     1263.08     1285.23     48.99 o
 -10  -5   1      605.93      630.40     39.47 o
  -9  -5   1     2557.99     2641.64     80.30 o
  -8  -5   1     3197.80     3204.29     99.20 o
  -7  -5   1     4457.74     4557.19    107.16 o
  -6  -5   1     7193.02     7379.60    171.51 o
  -5  -5   1     1621.53     1727.69     39.23 o
  -4  -5   1       68.93       81.84      6.26 o
  -3  -5   1     4586.68     4696.79    114.26 o
  -2  -5   1      676.22      667.69     24.19 o
  -1  -5   1      848.57      810.05     16.78 o
   0  -5   1     1087.67     1213.18     28.39 o
   1  -5   1      664.89      692.60     19.56 o
   2  -5   1     1319.21     1362.71     31.22 o
   3  -5   1     1798.79     1988.49     60.38 o
   4  -5   1     2480.16     2461.98     84.31 o
   5  -5   1     6019.20     6118.81    185.39 o
   6  -5   1     1141.30     1117.33     30.33 o
   7  -5   1      208.61      198.61      7.23 o
   8  -5   1     3442.67     3567.84    101.65 o
   9  -5   1     1673.51     1645.73     52.67 o
  10  -5   1     2388.45     2394.22    148.32 o
  11  -5   1      213.64      209.48     31.66 o
 -11  -4   1      120.96      132.82     10.73 o
 -10  -4   1     1302.59     1329.54     64.72 o
  -9  -4   1     1272.42     1337.77     65.57 o
  -8  -4   1     3441.00     3624.24    138.28 o
  -7  -4   1     1292.27     1324.67     39.14 o
  -6  -4   1     5288.03     5373.00    116.13 o
  -5  -4   1      704.11      674.64     16.46 o
  -4  -4   1      662.20      731.29     17.27 o
  -3  -4   1     4784.50     4849.16    127.39 o
  -2  -4   1     1058.18     1005.62     23.87 o
  -1  -4   1     1003.09     1065.90     24.41 o
   0  -4   1      147.24      137.67      5.78 o
   1  -4   1     1565.53     1744.63     71.61 o
   2  -4   1     2237.81     2147.13     79.41 o
   3  -4   1     5537.76     5765.54    258.33 o
   4  -4   1     6375.68     6679.30    151.71 o
   5  -4   1     7287.14     7250.42    170.59 o
   6  -4   1     1052.83     1045.24     27.45 o
   7  -4   1     1802.82     1852.13     37.53 o
   8  -4   1     1799.88     1818.05     48.78 o
   9  -4   1     3682.39     3681.82    125.00 o
  10  -4   1      713.49      711.37     45.40 o
  11  -4   1      805.27      753.29     53.60 o
 -12  -3   1       36.76       62.07     14.45 o
 -11  -3   1      596.61      586.41     23.92 o
 -10  -3   1       73.06       68.57      9.87 o
  -9  -3   1     2487.63     2680.95     75.24 o
  -8  -3   1       52.98       61.35      7.70 o
  -7  -3   1     3198.66     3201.57     96.33 o
  -6  -3   1     3472.03     3614.43     83.83 o
  -5  -3   1     1738.47     1664.21     41.60 o
  -4  -3   1     1422.59     1339.71     30.99 o
  -3  -3   1    23979.16    23525.03    610.00 o
  -2  -3   1     6255.27     6445.37    145.24 o
  -1  -3   1     3918.04     3899.85     90.36 o
   0  -3   1     1125.98     1164.85     38.13 o
   1  -3   1     4100.92     4010.50     97.49 o
   2  -3   1    14797.15    14466.41    639.63 o
   3  -3   1      918.07      903.82     27.21 o
   4  -3   1     1795.12     1709.57     50.95 o
   5  -3   1     2142.51     2064.21     52.36 o
   6  -3   1      646.74      677.93     14.14 o
   7  -3   1      911.25      958.80     26.75 o
   8  -3   1     4532.52     4728.26    132.58 o
   9  -3   1     2312.57     2463.92     66.91 o
  10  -3   1      960.52      987.77     32.53 o
  11  -3   1       26.92       26.97     18.55 o
 -12  -2   1       25.11       51.03     12.70 o
 -11  -2   1       70.69       69.66      8.55 o
 -10  -2   1     1541.81     1601.52     42.84 o
  -9  -2   1     1024.58     1034.74     28.61 o
  -8  -2   1      838.93      918.05     28.19 o
  -7  -2   1      289.44      290.98      9.78 o
  -6  -2   1     7708.98     7487.04    193.87 o
  -5  -2   1     2701.86     2652.11     60.56 o
  -4  -2   1    11717.63    11907.16    259.45 o
  -3  -2   1    15575.33    15367.58    317.38 o
  -2  -2   1     8036.52     7872.39    158.15 o
  -1  -2   1    11937.79    12091.96    363.54 o
   0  -2   1     1346.00     1524.50     34.85 o
   1  -2   1     4669.12     4693.04    106.20 o
   2  -2   1    10901.08    11032.04    272.56 o
   3  -2   1       54.14       73.52      7.23 o
   4  -2   1      514.37      557.66     15.64 o
   5  -2   1     2464.95     2553.84     51.03 o
   6  -2   1       86.50      101.58      6.44 o
   7  -2   1     2460.89     2532.35     65.12 o
   8  -2   1     2346.20     2459.55     65.26 o
   9  -2   1      975.33     1021.44     28.97 o
  10  -2   1      344.40      366.61     12.93 o
  11  -2   1      371.01      344.75     29.76 o
  12  -2   1      491.10      393.53     43.78 o
 -12  -1   1      128.58      104.22     12.45 o
 -11  -1   1     1027.28     1066.47     71.49 o
 -10  -1   1     1233.58     1250.38    106.08 o
  -9  -1   1     3597.95     3853.20    155.39 o
  -8  -1   1      363.22      376.46     12.91 o
  -7  -1   1     3260.38     3335.29     77.58 o
  -6  -1   1     3111.83     3015.06     65.36 o
  -5  -1   1     4653.87     4398.22    101.90 o
  -4  -1   1     1312.26     1144.76     25.50 o
  -3  -1   1    17827.84    17709.40    372.86 o
  -2  -1   1      129.99      158.48      4.32 o
  -1  -1   1     1177.30      943.63    236.46 o
   1  -1   1      309.02      142.85     13.40 o
   2  -1   1     5486.08     5664.96    147.15 o
   3  -1   1      168.72      207.09     12.07 o
   4  -1   1     5147.67     5176.95    298.97 o
   5  -1   1     3656.80     3542.34    213.74 o
   6  -1   1     2085.75     2017.59    133.77 o
   7  -1   1      881.65      876.16     99.62 o
   8  -1   1      985.59      975.74     84.45 o
   9  -1   1     2527.78     2634.82    272.13 o
  10  -1   1     1291.96     1388.26    137.11 o
  11  -1   1      439.17      383.30     22.54 o
  12  -1   1     2215.00     2072.41    168.47 o
 -12   0   1     1795.75     1570.78    119.23 o
 -11   0   1      350.08      329.81     20.62 o
 -10   0   1     2214.47     2288.36    168.27 o
  -9   0   1      511.72      553.33     22.10 o
  -8   0   1      203.34      184.74      7.09 o
  -7   0   1      172.23      188.58      5.27 o
  -6   0   1     8779.71     8686.56    213.46 o
  -5   0   1     2801.58     2697.89     72.04 o
  -4   0   1     2989.50     2886.51     73.22 o
  -3   0   1     3285.79     3298.06     69.59 o
  -2   0   1     2235.48     2228.01     53.09 o
   2   0   1     3137.76     2798.29    467.94 o
   3   0   1      548.01      615.90     34.52 o
   4   0   1     2691.89     2538.00    188.52 o
   5   0   1     8631.59     8502.72    520.27 o
   6   0   1      962.62      876.14     41.33 o
   7   0   1     4739.88     4710.81    395.19 o
   8   0   1      992.98      962.59     61.30 o
   9   0   1     3140.10     3283.36    173.01 o
  10   0   1     1080.83     1033.74     59.73 o
  11   0   1     1116.46     1053.66     91.20 o
  12   0   1     1315.92     1124.09    134.54 o
 -12   1   1      787.09      622.69     34.04 o
 -11   1   1      472.43      494.34     22.69 o
 -10   1   1      140.56      142.83      7.71 o
  -9   1   1      283.03      300.98     23.62 o
  -8   1   1       42.73       36.08      4.62 o
  -7   1   1     4253.02     4160.95    251.26 o
  -6   1   1     1493.38     1373.73     29.20 o
  -5   1   1      743.37      687.90     15.53 o
  -4   1   1     3289.58     3300.98     61.80 o
  -3   1   1      143.34      123.24      3.50 o
  -2   1   1    18036.91    17340.34    701.14 o
  -1   1   1     6518.53     1751.61    855.17 o
   1   1   1    12055.12     7315.82    320.05 o
   3   1   1       71.63       64.31      3.90 o
   4   1   1     6042.84     5824.35    175.12 o
   5   1   1     3429.34     3201.09     96.31 o
   6   1   1     1642.16     1512.66     52.11 o
   7   1   1      803.74      783.72     16.95 o
   8   1   1      178.29      190.63      9.73 o
   9   1   1      382.69      356.32     16.52 o
  10   1   1     1289.26     1261.40     44.62 o
  11   1   1      104.41       92.44     11.31 o
  12   1   1     1643.27     1428.51    125.68 o
 -12   2   1      592.10      512.04     45.06 o
 -11   2   1      157.96      152.44     24.11 o
 -10   2   1     1089.87     1083.07     55.67 o
  -9   2   1     1198.64     1205.80    136.43 o
  -8   2   1      774.76      724.46     54.80 o
  -7   2   1     3032.41     3067.09     66.32 o
  -6   2   1     6947.58     6960.68    144.35 o
  -5   2   1       51.67       67.14      4.74 o
  -4   2   1      417.83      361.62     21.48 o
  -3   2   1     3326.56     3309.66     61.43 o
  -1   2   1    12400.81    11450.98    467.60 o
   1   2   1    10206.51     9810.60    331.45 o
   2   2   1     2372.37     2218.61     47.92 o
   3   2   1      889.36      912.67     19.38 o
   4   2   1     6310.90     6031.06    162.87 o
   5   2   1     3068.55     3060.49     67.84 o
   6   2   1     1458.37     1369.55     33.08 o
   7   2   1       42.21       43.23      5.02 o
   8   2   1       64.11       59.14      4.73 o
   9   2   1      735.88      795.82     18.73 o
  10   2   1      360.28      362.82     19.57 o
  11   2   1      917.87      990.37     70.48 o
  12   2   1     1404.48     1412.40     65.35 o
 -11   3   1      161.38      142.04     45.07 o
 -10   3   1      969.50      974.71     80.62 o
  -9   3   1     3093.24     3348.16     94.64 o
  -8   3   1      711.15      751.74     27.88 o
  -7   3   1     6928.14     6912.82    150.85 o
  -6   3   1     1130.91     1134.03     23.24 o
  -5   3   1     3375.76     3526.10     63.63 o
  -4   3   1     3855.29     4170.37     76.09 o
  -3   3   1     8290.79     8309.33    165.13 o
  -2   3   1    11006.49    10948.00    349.75 o
  -1   3   1    20928.85    20832.84    643.66 o
   0   3   1     1745.12     1956.15     51.40 o
   1   3   1     3911.91     4031.45     86.67 o
   2   3   1     1596.52     1700.11     35.84 o
   3   3   1     1204.67     1195.08     25.38 o
   4   3   1     6494.92     6718.09    125.23 o
   5   3   1     2057.75     2153.02     39.29 o
   6   3   1     2677.65     2832.38     75.38 o
   7   3   1       97.75      109.76     17.47 o
   8   3   1      144.75      184.69     46.39 o
   9   3   1     2464.31     2573.08     78.28 o
  10   3   1     1988.98     2111.76     59.55 o
  11   3   1      141.31      125.07     12.47 o
  12   3   1     1795.74     1676.71    128.03 o
 -11   4   1      239.31      253.43     35.12 o
 -10   4   1     2315.57     2308.91     81.29 o
  -9   4   1     1737.27     1894.00     64.17 o
  -8   4   1     1340.49     1382.64     33.69 o
  -7   4   1      540.75      589.70     11.98 o
  -6   4   1     3747.66     3935.70     73.09 o
  -5   4   1       59.67       69.08     24.13 o
  -4   4   1     2848.66     2913.11     57.08 o
  -3   4   1      346.48      368.49      9.76 o
  -2   4   1    14719.86    14807.63    405.57 o
  -1   4   1      259.61      316.84      7.30 o
   0   4   1     5032.57     5492.29    190.21 o
   1   4   1     7460.30     7324.79    144.60 o
   2   4   1     9661.02     9973.13    200.86 o
   3   4   1     7010.23     7143.77    127.92 o
   4   4   1     9779.63    10111.61    202.92 o
   5   4   1     2676.74     2664.50     58.46 o
   6   4   1      489.58      446.91     13.68 o
   7   4   1     1822.77     1842.49     51.35 o
   8   4   1     1670.38     1584.74     37.76 o
   9   4   1     5013.06     5101.39    182.05 o
  10   4   1      204.55      216.99     16.00 o
  11   4   1      440.31      433.34     19.55 o
  12   4   1      203.93      165.01     21.63 o
 -11   5   1      629.51      520.51     45.61 o
 -10   5   1      538.39      509.68     46.12 o
  -9   5   1     2256.73     2489.96     79.33 o
  -8   5   1      958.50      984.85     22.78 o
  -7   5   1     1874.92     1937.43     40.38 o
  -6   5   1       39.10       44.72      4.50 o
  -5   5   1     1491.14     1472.46     39.54 o
  -4   5   1      467.05      465.97     10.48 o
  -3   5   1      827.47      863.03     19.77 o
  -2   5   1     5000.81     5103.65    117.49 o
  -1   5   1     1726.82     1762.69     49.30 o
   0   5   1       64.14      105.65     22.58 o
   1   5   1    23329.02    24606.37    691.35 o
   2   5   1    17940.75    18717.21    464.76 o
   3   5   1    10484.57    10688.42    221.01 o
   4   5   1     5204.62     5286.37    107.96 o
   5   5   1     3117.09     3215.09     72.20 o
   6   5   1     7115.57     7372.02    165.30 o
   7   5   1     1894.40     1885.71     37.69 o
   8   5   1      999.56     1066.06     25.40 o
   9   5   1     1572.63     1596.66     83.44 o
  10   5   1       30.11       26.99      8.46 o
  11   5   1      199.00      241.98     16.93 o
 -10   6   1     1722.78     1450.08    104.84 o
  -9   6   1      819.27      784.36     34.55 o
  -8   6   1      739.01      753.28     17.87 o
  -7   6   1     1256.20     1289.84     27.45 o
  -6   6   1     3023.68     3002.44     65.40 o
  -5   6   1     1146.90     1127.45     23.30 o
  -4   6   1     1759.53     1756.01     46.22 o
  -3   6   1     3193.35     3249.33     84.04 o
  -2   6   1     3885.98     3673.43     72.41 o
  -1   6   1     1645.84     1748.28     57.40 o
   0   6   1     3278.27     3479.24    106.80 o
   1   6   1     7633.52     7873.77    212.47 o
   2   6   1     4121.57     4255.40     91.39 o
   3   6   1     3728.22     3931.37     79.53 o
   4   6   1     1662.07     1671.01     39.64 o
   5   6   1     1737.76     1748.93     36.32 o
   6   6   1     4056.63     4018.09     91.73 o
   7   6   1     3243.99     3419.16     82.63 o
   8   6   1      687.43      680.61     14.28 o
   9   6   1      991.19      985.91     57.30 o
  10   6   1      136.17      165.51     17.03 o
  11   6   1      106.52       97.69     20.94 o
 -10   7   1     1176.49      935.13     70.15 o
  -9   7   1     1414.14     1253.88     60.13 o
  -8   7   1      369.82      339.77     18.79 o
  -7   7   1      721.91      756.71     19.60 o
  -6   7   1     1643.37     1663.45     56.21 o
  -5   7   1     6751.08     6807.27    157.63 o
  -4   7   1      840.18      865.42     21.47 o
  -3   7   1     2007.45     2104.68     42.24 o
  -2   7   1     1208.88     1239.59     30.01 o
  -1   7   1      297.79      329.85      9.71 o
   0   7   1      432.98      434.68     10.14 o
   1   7   1     3706.21     3863.67     81.54 o
   2   7   1     1713.69     1794.91     35.94 o
   3   7   1     1352.38     1402.57     33.67 o
   4   7   1       57.56       66.82      4.14 o
   5   7   1     2811.48     2854.90     80.18 o
   6   7   1     5124.86     5532.05    168.70 o
   7   7   1     1028.85     1114.62     32.59 o
   8   7   1     1427.99     1471.67     44.37 o
   9   7   1      760.83      776.61     26.30 o
  10   7   1       99.55       99.15     13.47 o
  -9   8   1      441.77      334.74     21.94 o
  -8   8   1      934.36      845.21     40.28 o
  -7   8   1      746.44      755.14     26.01 o
  -6   8   1     1709.68     1781.06     39.09 o
  -5   8   1     1904.12     1993.85     49.95 o
  -4   8   1      496.99      514.00     13.71 o
  -3   8   1      185.02      198.05     10.14 o
  -2   8   1     1072.30     1094.21     35.97 o
  -1   8   1      102.01      132.39      8.96 o
   0   8   1      771.47      891.06     22.09 o
   1   8   1     1912.70     2045.24     46.93 o
   2   8   1      633.97      686.50     18.12 o
   3   8   1     1805.85     1919.27     49.42 o
   4   8   1     1784.68     1990.24     53.99 o
   5   8   1     2775.36     2963.45     91.43 o
   6   8   1     2403.90     2456.79     68.99 o
   7   8   1     2735.02     2865.57     92.68 o
   8   8   1      853.78      867.81     29.63 o
   9   8   1     1227.67     1234.13     38.57 o
  10   8   1      357.82      316.16     51.77 o
  -8   9   1      256.63      212.56     24.08 o
  -7   9   1      736.92      711.01     37.83 o
  -6   9   1     1612.67     1595.19     46.85 o
  -5   9   1     1405.77     1456.83     31.65 o
  -4   9   1      217.77      223.84      8.21 o
  -3   9   1      755.70      852.78     22.52 o
  -2   9   1      526.03      569.46     25.83 o
  -1   9   1      625.31      713.86     40.47 o
   0   9   1      543.23      533.77     16.95 o
   1   9   1     1459.98     1658.89     39.48 o
   2   9   1      368.78      400.05     27.73 o
   3   9   1     1978.86     2142.31     53.93 o
   4   9   1       57.63       80.39      7.77 o
   5   9   1     5440.45     5807.25    178.75 o
   6   9   1     4722.96     5035.43    168.72 o
   7   9   1      413.32      394.10     17.20 o
   8   9   1     1323.58     1423.22     49.58 o
   9   9   1      888.62      917.78     44.60 o
  -7  10   1      347.56      297.90     29.40 o
  -6  10   1     2166.43     1987.79    257.90 o
  -5  10   1      887.72      878.95     27.08 o
  -4  10   1     1224.52     1228.46     33.47 o
  -3  10   1     1134.82     1189.72     31.48 o
  -2  10   1     3078.49     3259.45     81.71 o
  -1  10   1      587.36      618.20     17.84 o
   0  10   1     1590.87     1774.20     42.95 o
   1  10   1      313.51      297.87     10.94 o
   2  10   1     1186.06     1301.23     32.32 o
   3  10   1      462.10      474.44     12.25 o
   4  10   1     1198.85     1233.36     38.57 o
   5  10   1      266.83      289.03     10.40 o
   6  10   1     1649.36     1669.73     48.65 o
   7  10   1       32.66       40.18      7.27 o
   8  10   1      742.31      673.15     30.90 o
  -6  11   1      662.35      500.24     38.03 o
  -5  11   1     1895.26     1893.71    131.47 o
  -4  11   1      311.60      290.98     21.49 o
  -3  11   1     1741.55     1768.50     71.20 o
  -2  11   1     1234.11     1278.09     35.15 o
  -1  11   1     1285.94     1267.84     34.96 o
   0  11   1       82.79       87.80      7.55 o
   1  11   1      596.69      604.50     18.49 o
   2  11   1      150.54      150.07      9.62 o
   3  11   1      630.39      626.89     22.54 o
   4  11   1       65.55       60.76      3.63 o
   5  11   1      633.04      629.05     22.24 o
   6  11   1      113.59      121.26     11.05 o
   7  11   1       50.75       59.46      8.13 o
  -4  12   1      828.36      741.98     53.29 o
  -3  12   1      591.33      529.94     30.75 o
  -2  12   1      907.26      941.31     44.90 o
  -1  12   1      216.82      221.76     13.69 o
   0  12   1      159.60      132.81     11.20 o
   1  12   1       23.87       23.35     11.92 o
   2  12   1      473.56      457.80     25.95 o
   3  12   1      377.36      346.42     18.34 o
   4  12   1      310.66      303.19     20.60 o
   5  12   1      419.53      377.39     25.01 o
   0  13   1      304.87      341.94     35.51 o
   1  13   1      432.89      340.00     22.89 o
   2  13   1     1097.64      919.46     48.47 o
  -4 -12   2       82.30       78.30     24.01 o
  -3 -12   2     1056.54     1010.55     75.80 o
  -2 -12   2      279.75      215.23     26.09 o
  -1 -12   2     1204.78     1068.58     84.06 o
   0 -12   2       64.34       48.67     13.18 o
   1 -12   2      167.23      119.56     28.07 o
   2 -12   2       70.44       65.53     16.74 o
  -6 -11   2      374.95      360.47     23.82 o
  -5 -11   2       25.10        4.74     10.11 o
  -4 -11   2      292.42      261.77     19.65 o
  -3 -11   2      304.60      287.79     16.19 o
  -2 -11   2     2545.14     2557.77    110.02 o
  -1 -11   2      563.19      571.04     22.18 o
   0 -11   2      818.91      778.03     39.66 o
   1 -11   2       28.74       37.79      9.30 o
   2 -11   2     1251.32     1165.45     93.28 o
   3 -11   2      541.03      475.70     36.89 o
   4 -11   2      865.49      807.39     56.04 o
   5 -11   2      361.51      324.22     32.33 o
  -7 -10   2       32.82       32.70      7.77 o
  -6 -10   2       25.56       35.00     11.18 o
  -5 -10   2      126.18      128.21      7.55 o
  -4 -10   2      500.63      509.13     32.62 o
  -3 -10   2     3233.25     3322.88    155.06 o
  -2 -10   2     1579.48     1607.84     47.16 o
  -1 -10   2     3018.42     3178.75     93.16 o
   0 -10   2      402.58      444.38     17.15 o
   1 -10   2      904.39      895.59     33.22 o
   2 -10   2     1293.07     1317.39     41.37 o
   3 -10   2     2919.42     2930.13    100.56 o
   4 -10   2      229.96      196.77     14.38 o
   5 -10   2      832.55      845.33     56.42 o
   6 -10   2       97.10       84.79     17.95 o
  -9  -9   2      537.58      422.02     26.15 o
  -8  -9   2      320.84      296.87     25.31 o
  -7  -9   2       27.91       24.73     18.52 o
  -6  -9   2      839.99      811.29     42.74 o
  -5  -9   2     1834.49     1838.13     61.42 o
  -4  -9   2     6189.21     6365.31    419.02 o
  -3  -9   2     1370.23     1483.73     57.23 o
  -2  -9   2     1201.09     1309.95     44.43 o
  -1  -9   2     1453.74     1508.19     41.11 o
   0  -9   2      330.98      374.53     13.90 o
   1  -9   2      492.46      458.59     17.88 o
   2  -9   2     3337.45     3489.61     96.95 o
   3  -9   2      207.07      219.23     10.54 o
   4  -9   2      682.10      647.70     23.97 o
   5  -9   2      293.31      301.78     17.62 o
   6  -9   2      422.16      431.88     30.40 o
   7  -9   2      167.70      146.81     21.80 o
   8  -9   2      350.56      224.12     29.31 o
  -9  -8   2     1688.02     1768.13     83.86 o
  -8  -8   2      603.93      594.37     33.22 o
  -7  -8   2      649.92      661.11     21.81 o
  -6  -8   2     3020.53     3023.40    231.81 o
  -5  -8   2     1641.28     1671.55     47.70 o
  -4  -8   2      752.49      786.15     30.98 o
  -3  -8   2     1978.87     2027.02     96.28 o
  -2  -8   2       93.15      110.81      7.63 o
  -1  -8   2     1510.76     1462.24     50.19 o
   0  -8   2      285.56      293.29     11.11 o
   1  -8   2     1808.07     1896.22     50.72 o
   2  -8   2      931.20      974.69     35.53 o
   3  -8   2     2504.33     2574.59     70.06 o
   4  -8   2       79.88       70.53      7.20 o
   5  -8   2      438.82      440.11     15.52 o
   6  -8   2      640.22      665.96     20.56 o
   7  -8   2     1794.08     1749.17     49.15 o
   8  -8   2       45.43       29.14      9.90 o
 -10  -7   2      998.77     1013.43     48.55 o
  -9  -7   2     1079.49     1144.13     71.35 o
  -8  -7   2     1233.59     1204.29     41.55 o
  -7  -7   2      448.91      451.70     19.90 o
  -6  -7   2     1354.11     1329.85     50.20 o
  -5  -7   2      149.05      166.79      8.54 o
  -4  -7   2      550.63      568.53     15.79 o
  -3  -7   2      526.24      514.97     15.29 o
  -2  -7   2     1149.36     1180.30     50.95 o
  -1  -7   2     4430.61     4700.52    158.92 o
   0  -7   2     2450.90     2451.24     63.91 o
   1  -7   2     1136.17     1135.92     51.24 o
   2  -7   2     5688.41     6105.80    207.31 o
   3  -7   2      329.26      351.02     11.92 o
   4  -7   2     3385.65     3464.19    102.72 o
   5  -7   2     1493.67     1522.00     51.51 o
   6  -7   2     3329.57     3313.89     94.90 o
   7  -7   2     2026.67     1950.28     52.15 o
   8  -7   2      254.64      220.04      9.78 o
   9  -7   2       54.79       47.62      8.75 o
 -11  -6   2      555.36      526.60     31.45 o
 -10  -6   2      570.89      659.03     34.47 o
  -9  -6   2     1736.37     1696.21     88.65 o
  -8  -6   2      326.55      348.88     16.54 o
  -7  -6   2     2095.58     2111.69     71.28 o
  -6  -6   2      668.05      681.42     24.48 o
  -5  -6   2      639.40      694.39     20.63 o
  -4  -6   2      714.08      762.41     19.17 o
  -3  -6   2      236.00      253.12      8.34 o
  -2  -6   2     1337.81     1422.87     37.86 o
  -1  -6   2     6015.00     5908.65    170.61 o
   0  -6   2     1681.54     1813.34     57.64 o
   1  -6   2     3737.81     3862.88    121.23 o
   2  -6   2     4910.92     5273.33    164.41 o
   3  -6   2     6039.03     6167.51    213.96 o
   4  -6   2     2112.05     2089.44     60.76 o
   5  -6   2     6525.64     6884.87    181.46 o
   6  -6   2     2271.55     2266.56     55.99 o
   7  -6   2     3273.63     3259.00    101.63 o
   8  -6   2       52.31       48.57      6.29 o
   9  -6   2      119.60      120.39      7.82 o
  10  -6   2      214.71      194.95     16.12 o
 -11  -5   2      122.99      148.17     18.57 o
 -10  -5   2      652.08      686.25     32.33 o
  -9  -5   2     1141.10     1160.33     66.65 o
  -8  -5   2     3074.09     3190.06     98.72 o
  -7  -5   2      877.47      907.49     31.10 o
  -6  -5   2     3135.48     3239.27     94.45 o
  -5  -5   2     1545.49     1602.74     42.99 o
  -4  -5   2     6996.79     7323.18    197.59 o
  -3  -5   2       47.83       57.98      5.19 o
  -2  -5   2    11301.91    11516.40    352.54 o
  -1  -5   2     7355.31     7368.30    196.97 o
   0  -5   2     5235.59     5494.21    171.76 o
   1  -5   2     1165.11     1128.37     36.12 o
   2  -5   2     2846.01     2771.76     96.96 o
   3  -5   2     2596.43     2725.69    106.16 o
   4  -5   2     6427.08     6455.01    186.42 o
   5  -5   2      583.23      569.54     18.48 o
   6  -5   2     4983.05     4981.83    137.77 o
   7  -5   2       88.92       88.30      5.49 o
   8  -5   2      623.63      649.04     14.59 o
   9  -5   2      356.66      361.04     14.14 o
  10  -5   2     2313.38     2156.06    139.18 o
 -11  -4   2      157.86      192.25     32.69 o
 -10  -4   2     1041.59     1068.47     39.28 o
  -9  -4   2     2947.01     3180.58     77.59 o
  -8  -4   2     1938.86     2008.25     57.38 o
  -7  -4   2     9015.97     9252.81    259.70 o
  -6  -4   2     1176.44     1234.52     30.49 o
  -5  -4   2     2752.17     2775.42     70.80 o
  -4  -4   2      903.16      873.15     23.31 o
  -3  -4   2     3595.35     3790.60     89.47 o
  -2  -4   2     2033.87     1987.72     51.24 o
  -1  -4   2    15309.38    15848.30    434.58 o
   0  -4   2      162.59      179.05      9.39 o
   1  -4   2     5239.66     5549.21    142.17 o
   2  -4   2      485.22      515.10     19.72 o
   3  -4   2     4148.69     4068.82    105.58 o
   4  -4   2     1909.68     1895.69     88.94 o
   5  -4   2      944.58      918.89     24.92 o
   6  -4   2     2247.82     2384.21     63.07 o
   7  -4   2     4063.44     4200.45     89.44 o
   8  -4   2      284.71      320.78     11.69 o
   9  -4   2     1967.67     2027.30     57.80 o
  10  -4   2     1749.47     1773.87     78.05 o
  11  -4   2      928.76     1030.93     70.39 o
 -12  -3   2     1400.19     1229.02     89.56 o
 -11  -3   2      148.94      140.20     12.09 o
 -10  -3   2      746.31      789.08     33.34 o
  -9  -3   2     2826.34     3046.88     87.06 o
  -8  -3   2     6217.71     6606.62    161.91 o
  -7  -3   2     1683.13     1728.90     33.67 o
  -6  -3   2     2287.13     2271.94     46.11 o
  -5  -3   2     1833.77     1948.73     49.01 o
  -4  -3   2     6017.09     6156.39    144.46 o
  -3  -3   2       55.87       55.96     16.03 o
  -2  -3   2     8710.89     8737.91    275.17 o
  -1  -3   2      894.91      881.08     27.26 o
   0  -3   2     1027.63     1123.32     36.22 o
   1  -3   2      234.23      288.17     12.12 o
   2  -3   2     4855.36     5008.06    129.81 o
   3  -3   2     4739.01     4854.83    151.72 o
   4  -3   2     3823.28     3636.31     92.76 o
   5  -3   2     1261.48     1350.00     31.19 o
   6  -3   2     9239.10     9508.07    240.36 o
   7  -3   2     4486.81     4616.38    125.38 o
   8  -3   2     5630.09     5963.49    171.82 o
   9  -3   2     3154.54     3357.51     93.74 o
  10  -3   2     1794.97     1809.38     52.86 o
  11  -3   2      386.09      452.86     39.22 o
 -12  -2   2       33.44       37.24     11.95 o
 -11  -2   2       70.42       76.69      9.00 o
 -10  -2   2     1316.50     1464.41     83.35 o
  -9  -2   2     1340.93     1420.70     59.65 o
  -8  -2   2     1437.72     1481.23     42.75 o
  -7  -2   2     3094.95     3091.26     68.89 o
  -6  -2   2      140.65      161.49      5.45 o
  -5  -2   2    12172.96    12499.78    329.07 o
  -4  -2   2    14947.59    15385.15    345.73 o
  -3  -2   2     2644.70     2680.75     69.78 o
  -2  -2   2     1957.86     2003.79     89.87 o
  -1  -2   2      942.21      891.02     37.43 o
   0  -2   2     1664.72     1889.00     64.40 o
   1  -2   2     6300.76     6213.94    157.76 o
   2  -2   2     2578.96     2633.26     84.89 o
   3  -2   2    10214.14     9672.07    251.32 o
   4  -2   2     4205.25     4317.48     96.98 o
   5  -2   2      316.92      249.20      7.04 o
   6  -2   2     6907.84     6888.51    186.13 o
   7  -2   2     9712.01     9709.01    289.45 o
   8  -2   2     1829.09     1902.45     50.50 o
   9  -2   2     3357.76     3564.32     98.62 o
  10  -2   2      599.60      629.58     19.36 o
  11  -2   2      454.55      516.22     27.81 o
  12  -2   2       96.00      144.83     32.72 o
 -12  -1   2      250.70      246.81     29.96 o
 -11  -1   2       68.20       55.51     10.35 o
 -10  -1   2      416.27      460.42     53.89 o
  -9  -1   2     2320.46     2347.60     62.22 o
  -8  -1   2     2001.97     2006.04     46.14 o
  -7  -1   2      419.13      427.25      9.65 o
  -6  -1   2     2150.22     2208.53     43.22 o
  -5  -1   2    15447.50    15713.20    338.25 o
  -4  -1   2    10073.19     9684.86    204.18 o
  -3  -1   2    11775.49    11524.95    208.64 o
  -2  -1   2     3456.06     3142.82    117.31 o
  -1  -1   2    14654.15    15579.87    622.52 o
   0  -1   2    12828.00     8775.65    386.45 o
   1  -1   2     7808.32     7744.51    215.74 o
   2  -1   2     2904.30     2676.19     86.53 o
   3  -1   2     3307.59     3145.26     71.92 o
   4  -1   2      278.30      230.15     11.33 o
   5  -1   2      161.44      189.79      8.70 o
   6  -1   2     6600.83     6412.77    592.89 o
   7  -1   2      998.67      951.43     88.23 o
   8  -1   2     2355.10     2368.93    143.73 o
   9  -1   2     1504.44     1505.81    121.03 o
  10  -1   2     1038.56      968.59     89.92 o
  11  -1   2      274.61      332.40     27.61 o
  12  -1   2      603.11      605.33     40.89 o
 -12   0   2      471.87      487.35     46.20 o
 -11   0   2      476.12      439.66     22.95 o
 -10   0   2     1611.03     1589.49    114.68 o
  -9   0   2      345.07      338.24     14.48 o
  -8   0   2     2081.88     2071.40     45.80 o
  -7   0   2     4000.79     4077.30    128.11 o
  -6   0   2     1850.17     1814.22     38.90 o
  -5   0   2    32144.07    31430.28   2118.62 o
  -4   0   2     6199.50     5634.67    155.99 o
  -3   0   2     8113.64     7649.11    154.03 o
  -2   0   2      148.80      132.99      4.51 o
  -1   0   2     6863.64     5107.94   1191.69 o
   1   0   2     5172.77     4802.43   1311.47 o
   2   0   2       58.97       68.21      2.28 o
   3   0   2     1775.26     1679.98     42.73 o
   4   0   2      355.28      339.52     12.00 o
   5   0   2      613.86      522.50     29.15 o
   6   0   2     4772.12     4635.86    356.28 o
   7   0   2     6792.05     6692.09    399.23 o
   8   0   2      181.17      176.91      8.28 o
   9   0   2     1259.68     1274.89     83.38 o
  10   0   2      378.39      403.63     39.32 o
  11   0   2     3384.88     3458.69    371.03 o
  12   0   2      445.56      386.50     35.91 o
 -12   1   2     1073.69      824.78     41.42 o
 -11   1   2      848.99      754.62     48.73 o
 -10   1   2      816.33      820.22     77.06 o
  -9   1   2      468.76      483.80     26.67 o
  -8   1   2     2558.66     2577.29     68.82 o
  -7   1   2     1021.17     1035.48     38.46 o
  -6   1   2     1120.03     1192.91     76.65 o
  -5   1   2     9967.28     9584.21    372.66 o
  -4   1   2     8741.86     8593.97    204.52 o
  -3   1   2      130.62      140.94      3.51 o
  -2   1   2    14008.80    12869.74    222.66 o
  -1   1   2     2209.81     1824.57    249.08 o
   0   1   2    10888.84     3324.23   3328.92 o
   1   1   2     1058.82      876.54    194.81 o
   2   1   2    12271.92    11233.42    328.99 o
   3   1   2     2583.50     2299.26     51.95 o
   4   1   2      362.77      293.42      6.30 o
   5   1   2       51.17       64.58      2.93 o
   6   1   2     5042.10     4537.67    156.83 o
   7   1   2     1411.83     1396.50     50.08 o
   8   1   2     2035.14     1993.24     81.77 o
   9   1   2     1517.99     1430.88     93.10 o
  10   1   2     3352.43     3382.49    161.68 o
  11   1   2     2406.39     2428.39    189.85 o
  12   1   2     1430.81     1322.44    128.78 o
 -12   2   2     1165.02      932.38     77.45 o
 -11   2   2      755.93      718.26     36.11 o
 -10   2   2      130.92      141.68     28.38 o
  -9   2   2       45.95       47.85      5.99 o
  -8   2   2      141.66      144.17      9.38 o
  -7   2   2      111.35      127.30      7.73 o
  -6   2   2      345.76      335.41     12.90 o
  -5   2   2     4964.72     4826.49    113.38 o
  -4   2   2      235.14      214.01     10.35 o
  -3   2   2     3483.53     3417.81     66.21 o
  -2   2   2     4420.71     4000.69     80.27 o
   1   2   2     7835.63     7402.75    159.02 o
   2   2   2      372.28      359.91      9.70 o
   3   2   2    17380.81    16367.09    517.76 o
   4   2   2      933.55     1160.11     34.31 o
   5   2   2     2363.44     2177.67     52.24 o
   6   2   2     3003.46     2976.02     66.21 o
   7   2   2     1361.44     1304.57     34.72 o
   8   2   2      381.73      381.60     11.29 o
   9   2   2     1648.28     1698.23     54.30 o
  10   2   2     1597.38     1520.51     71.05 o
  11   2   2     3934.75     4068.17    151.40 o
  12   2   2      132.09      111.80     13.88 o
 -11   3   2      223.18      166.20     16.07 o
 -10   3   2       26.96       30.74     11.92 o
  -9   3   2      233.46      232.42      8.90 o
  -8   3   2     1280.24     1265.12     51.55 o
  -7   3   2      220.53      225.66      5.54 o
  -6   3   2      226.49      224.68     13.60 o
  -5   3   2     2925.51     2933.55     58.01 o
  -4   3   2     2459.81     2529.30     45.97 o
  -3   3   2     1482.99     1361.87     26.57 o
  -2   3   2    17645.15    16463.97    372.13 o
  -1   3   2     9313.81     8617.46    198.93 o
   1   3   2      369.55      370.87      9.64 o
   2   3   2     3206.77     3011.33     80.76 o
   3   3   2     1779.85     1547.60     37.48 o
   4   3   2     6505.70     6635.11    192.78 o
   5   3   2      202.41      170.17      4.76 o
   6   3   2     3710.48     3707.32     82.88 o
   7   3   2       67.41       52.20      7.25 o
   8   3   2     1087.90     1116.00     35.94 o
   9   3   2      119.84      117.35      5.23 o
  10   3   2     1734.33     1739.42     50.02 o
  11   3   2      923.87      915.82     56.93 o
  12   3   2      199.73      184.99     19.84 o
 -11   4   2      596.70      565.94     49.15 o
 -10   4   2      188.01      185.30     12.90 o
  -9   4   2      767.12      783.42     26.86 o
  -8   4   2     2196.93     2250.36     62.20 o
  -7   4   2      219.80      250.27     10.29 o
  -6   4   2      382.89      379.87      9.77 o
  -5   4   2     4290.92     4356.25     80.10 o
  -4   4   2     3275.46     3375.28     89.15 o
  -3   4   2     8622.82     8415.19    203.42 o
  -2   4   2    12376.67    12153.56    296.30 o
  -1   4   2    12115.00    11703.12    408.79 o
   0   4   2      575.48      471.26     10.54 o
   1   4   2      369.00      455.72     12.39 o
   2   4   2      190.19      165.25      5.56 o
   3   4   2     5379.19     5235.62    106.09 o
   4   4   2      593.58      595.95     14.34 o
   5   4   2     2330.66     2362.78     47.03 o
   6   4   2      274.02      299.28     11.62 o
   7   4   2      154.95      149.06      5.96 o
   8   4   2      597.29      616.09     23.08 o
   9   4   2      822.23      853.43     24.69 o
  10   4   2     1255.28     1267.87     28.89 o
  11   4   2     2402.91     2546.45    132.97 o
  12   4   2       84.34      100.65     14.48 o
 -11   5   2      925.93      784.35     66.76 o
 -10   5   2      471.31      424.30     38.13 o
  -9   5   2     1577.28     1728.77     49.49 o
  -8   5   2     2621.24     2853.72     60.27 o
  -7   5   2      169.19      197.97      5.91 o
  -6   5   2      136.90      153.83      4.78 o
  -5   5   2      502.35      497.83     11.98 o
  -4   5   2     6871.18     7043.11    145.92 o
  -3   5   2     3958.28     3902.99     90.95 o
  -2   5   2     1841.59     1784.37     81.13 o
  -1   5   2      480.90      486.32     36.37 o
   0   5   2     3106.23     2917.47     95.44 o
   1   5   2      108.69      122.06      4.17 o
   2   5   2     6794.20     6683.33    139.48 o
   3   5   2     6884.23     6806.43    215.35 o
   4   5   2     2295.12     2309.09     47.24 o
   5   5   2      378.91      384.63      9.77 o
   6   5   2      712.59      791.97     18.30 o
   7   5   2      743.21      767.07     18.98 o
   8   5   2     1182.28     1232.47     29.51 o
   9   5   2      856.13      842.22     51.96 o
  10   5   2     2615.87     2591.39    119.04 o
  11   5   2     1004.99     1064.34     46.98 o
 -10   6   2      456.63      456.08     43.09 o
  -9   6   2     1553.63     1614.97    103.71 o
  -8   6   2     1105.32     1240.99     25.48 o
  -7   6   2       56.69       66.85      3.60 o
  -6   6   2     1356.84     1381.53     33.48 o
  -5   6   2      752.01      775.68     15.00 o
  -4   6   2      240.00      257.82      6.05 o
  -3   6   2      919.83      899.67     20.70 o
  -2   6   2       89.41       89.24      5.40 o
  -1   6   2     2019.87     2013.26    130.80 o
   0   6   2     5268.85     5339.43    279.47 o
   1   6   2     2191.34     2137.18     92.32 o
   2   6   2     7544.37     7676.86    164.48 o
   3   6   2    10689.77    10920.44    271.56 o
   4   6   2      784.78      841.48     21.05 o
   5   6   2     4431.98     4589.70    101.17 o
   6   6   2     1400.51     1459.70     33.88 o
   7   6   2     3189.36     3271.93     81.06 o
   8   6   2     1707.54     1714.83     48.13 o
   9   6   2      566.17      550.54     34.90 o
  10   6   2      130.11      179.98     19.32 o
  11   6   2      617.04      626.50     37.01 o
 -10   7   2      585.85      512.93     48.24 o
  -9   7   2     1074.07     1020.63     39.53 o
  -8   7   2     1409.64     1408.60     38.81 o
  -7   7   2      347.77      333.66     22.74 o
  -6   7   2      289.56      272.44     11.88 o
  -5   7   2     2991.14     3145.38     59.31 o
  -4   7   2     2761.82     2790.72     63.70 o
  -3   7   2      501.21      509.96     11.59 o
  -2   7   2      227.40      213.78      6.76 o
  -1   7   2     4352.61     4477.58    165.17 o
   0   7   2     8281.27     8131.39    382.72 o
   1   7   2     2211.68     2364.94     64.71 o
   2   7   2     9363.07     9763.87    254.86 o
   3   7   2     1519.93     1582.59     29.60 o
   4   7   2     5770.03     5978.77    127.07 o
   5   7   2     1048.35     1052.63     24.32 o
   6   7   2     2280.78     2293.16     55.90 o
   7   7   2     1684.68     1777.32     51.90 o
   8   7   2      852.60      955.94     25.61 o
   9   7   2      386.41      394.07     19.21 o
  10   7   2      467.39      499.12     31.57 o
  -9   8   2     1296.84     1099.20     55.30 o
  -8   8   2     1020.78      993.08     52.73 o
  -7   8   2      821.31      817.14     54.24 o
  -6   8   2     1036.50     1068.20     23.99 o
  -5   8   2     1528.22     1644.59     31.17 o
  -4   8   2     1226.63     1322.82     28.19 o
  -3   8   2     2853.44     2959.17     60.90 o
  -2   8   2     1313.71     1425.82     66.52 o
  -1   8   2     6468.68     6646.06    251.12 o
   0   8   2     3540.64     3756.79    220.73 o
   1   8   2     3120.31     3276.72    175.05 o
   2   8   2     1125.62     1193.24     27.81 o
   3   8   2     3017.62     3182.84     70.48 o
   4   8   2       40.44       60.07     11.81 o
   5   8   2     4111.28     4316.43    107.42 o
   6   8   2       51.26       64.53      6.12 o
   7   8   2     2719.05     2824.71     66.88 o
   8   8   2       35.82       45.24     11.34 o
   9   8   2      212.53      210.68     16.92 o
  10   8   2      197.27      157.83     28.42 o
  -8   9   2     1059.78     1004.14     65.21 o
  -7   9   2     1033.38      968.34     82.89 o
  -6   9   2     1116.26     1148.13     37.63 o
  -5   9   2      732.75      745.96     16.76 o
  -4   9   2     1722.13     1785.38     40.20 o
  -3   9   2      182.79      195.80      8.33 o
  -2   9   2      199.70      202.74      6.73 o
  -1   9   2     1997.38     2197.40     87.08 o
   0   9   2     3792.31     3965.66    149.85 o
   1   9   2      289.99      302.07     13.76 o
   2   9   2     1216.45     1266.66     26.01 o
   3   9   2      804.91      847.61     32.88 o
   4   9   2      988.07     1064.39     40.90 o
   5   9   2     1857.06     1973.89     77.88 o
   6   9   2     3501.88     3754.81    103.33 o
   7   9   2     1232.07     1298.22     38.08 o
   8   9   2      693.72      739.25     23.94 o
   9   9   2      107.48       88.40     15.60 o
  -7  10   2      827.80      906.32     66.34 o
  -6  10   2     1047.17     1006.30     66.23 o
  -5  10   2      265.59      280.86     25.21 o
  -4  10   2      498.05      510.84     18.58 o
  -3  10   2       89.98       97.90     14.73 o
  -2  10   2      625.29      679.49     19.64 o
  -1  10   2     2374.10     2602.67     63.59 o
   0  10   2      439.55      485.77     15.03 o
   1  10   2     1466.23     1608.77     38.92 o
   2  10   2      316.03      341.53     10.17 o
   3  10   2     1159.13     1252.58     41.74 o
   4  10   2     2534.52     2797.78     60.53 o
   5  10   2     3498.01     3727.12    114.25 o
   6  10   2      611.20      627.30     23.19 o
   7  10   2     3781.38     3791.44    195.74 o
   8  10   2      632.96      609.99     57.33 o
  -6  11   2      492.66      470.11     37.22 o
  -5  11   2      417.97      413.00     79.35 o
  -4  11   2      860.04      822.45     45.30 o
  -3  11   2      585.64      547.61     18.50 o
  -2  11   2     1171.51     1198.36     33.51 o
  -1  11   2     3026.60     3114.81     86.21 o
   0  11   2     1523.87     1576.53     59.90 o
   1  11   2       96.90      117.51      8.40 o
   2  11   2      800.37      832.43     33.98 o
   3  11   2     1061.80     1192.89     32.04 o
   4  11   2     2463.73     2687.85     65.47 o
   5  11   2      697.90      650.32     44.90 o
   6  11   2     1304.34     1294.28     46.30 o
   7  11   2      331.23      309.12     21.80 o
  -4  12   2      967.04      864.78     44.34 o
  -3  12   2      819.15      738.00     39.21 o
  -2  12   2      744.44      718.22     45.98 o
  -1  12   2     1238.34     1260.18     47.78 o
   0  12   2      151.49      140.37     26.63 o
   1  12   2      634.81      653.02     69.54 o
   2  12   2      217.61      214.16     11.21 o
   3  12   2      899.62      871.31     31.86 o
   4  12   2      820.69      780.11     32.79 o
   5  12   2      212.93      191.16     15.29 o
  -1  13   2      173.17      164.16     19.45 o
   0  13   2       83.56       92.65     19.76 o
   1  13   2       81.03       80.99     11.56 o
   2  13   2      389.84      321.88     21.10 o
   3  13   2      179.00      141.21     20.98 o
  -3 -12   3     1179.66     1046.74     78.42 o
  -2 -12   3     1216.15     1164.37     86.44 o
  -1 -12   3     1012.41      921.75     71.08 o
   0 -12   3      484.52      397.78     54.53 o
   1 -12   3      797.07      684.59     84.79 o
  -6 -11   3     1184.20     1047.98     49.86 o
  -5 -11   3      577.14      546.95     30.16 o
  -4 -11   3     2115.83     2214.67    102.94 o
  -3 -11   3      619.35      561.65     26.61 o
  -2 -11   3     1284.60     1222.91     49.52 o
  -1 -11   3      589.43      632.15     31.05 o
   0 -11   3      685.29      640.54     36.43 o
   1 -11   3      155.37      158.85     21.01 o
   2 -11   3      347.28      287.16     26.71 o
   3 -11   3      560.87      440.99     24.27 o
   4 -11   3      411.23      365.78     37.89 o
  -7 -10   3     1220.25     1088.54     68.30 o
  -6 -10   3       30.94       18.19      9.58 o
  -5 -10   3      407.78      384.52     17.50 o
  -4 -10   3     1535.44     1636.76     74.18 o
  -3 -10   3     1237.85     1267.60     40.06 o
  -2 -10   3     1047.47     1029.82     43.06 o
  -1 -10   3      836.81      911.40     33.81 o
   0 -10   3     1175.80     1169.79     36.96 o
   1 -10   3     1444.42     1420.59     44.25 o
   2 -10   3      531.98      503.30     32.28 o
   3 -10   3      361.51      338.74     15.95 o
   4 -10   3      866.36      799.43     57.58 o
   5 -10   3      114.45       94.71     23.44 o
   6 -10   3      189.96      174.92     21.74 o
  -8  -9   3      166.41      141.73     25.71 o
  -7  -9   3      110.49      105.77     19.64 o
  -6  -9   3       59.44       55.91      8.84 o
  -5  -9   3      271.38      274.11     23.85 o
  -4  -9   3     2739.14     2721.29     78.29 o
  -3  -9   3      630.90      619.02     25.78 o
  -2  -9   3     2532.43     2642.85     74.23 o
  -1  -9   3     1370.15     1357.04     46.31 o
   0  -9   3     2830.63     2808.43     77.07 o
   1  -9   3     4109.14     4316.58    124.31 o
   2  -9   3     1571.02     1611.01     53.74 o
   3  -9   3     2930.42     3029.95    111.45 o
   4  -9   3      856.91      857.04     26.49 o
   5  -9   3      374.18      344.77     15.52 o
   6  -9   3      209.25      226.45     22.46 o
   7  -9   3     1282.14     1174.69     75.07 o
  -9  -8   3      465.47      368.12     31.76 o
  -8  -8   3       25.84       26.81      7.25 o
  -7  -8   3      156.40      156.08     14.06 o
  -6  -8   3       29.16       36.28      5.66 o
  -5  -8   3     1349.90     1331.56    113.57 o
  -4  -8   3     2218.61     2237.32     97.75 o
  -3  -8   3     6862.99     7087.25    246.58 o
  -2  -8   3     1808.36     1920.28     51.55 o
  -1  -8   3     1658.26     1654.53     44.50 o
   0  -8   3     3099.25     3184.94     84.98 o
   1  -8   3     4987.95     5093.33    171.26 o
   2  -8   3     1678.84     1838.18     79.71 o
   3  -8   3     2256.68     2260.97     63.00 o
   4  -8   3     1492.07     1471.57     51.08 o
   5  -8   3       33.24       24.28      7.06 o
   6  -8   3      404.46      402.60     14.79 o
   7  -8   3      342.82      333.33     11.69 o
   8  -8   3     1266.72     1072.31     49.81 o
 -10  -7   3     2123.59     1984.37    201.36 o
  -9  -7   3      184.93      176.77     11.60 o
  -8  -7   3      585.77      595.20     44.30 o
  -7  -7   3      339.38      328.46     16.90 o
  -6  -7   3      890.72      992.28     58.84 o
  -5  -7   3     3980.24     4091.97    270.86 o
  -4  -7   3     5025.01     5013.85    209.30 o
  -3  -7   3      766.89      797.66     27.43 o
  -2  -7   3     1618.01     1597.71     44.93 o
  -1  -7   3      979.91      991.24     40.49 o
   0  -7   3     3966.31     3934.53    123.92 o
   1  -7   3     3179.56     3265.75    103.84 o
   2  -7   3      753.88      783.21     27.83 o
   3  -7   3      494.16      527.98     16.16 o
   4  -7   3      155.93      142.66     12.12 o
   5  -7   3      362.78      351.05     12.47 o
   6  -7   3      217.84      236.64     12.64 o
   7  -7   3     1376.06     1427.34     39.06 o
   8  -7   3      311.19      295.84     15.36 o
   9  -7   3      761.03      616.89     25.11 o
 -10  -6   3      919.88      978.11    131.93 o
  -9  -6   3      775.43      783.46     35.98 o
  -8  -6   3      757.55      728.10     36.93 o
  -7  -6   3     1660.47     1667.64     94.35 o
  -6  -6   3      206.25      219.39     14.89 o
  -5  -6   3     1604.96     1687.44     89.32 o
  -4  -6   3       89.28       85.83      7.20 o
  -3  -6   3      165.17      159.26      7.39 o
  -2  -6   3       45.96       52.67      4.08 o
  -1  -6   3      329.47      280.76     15.02 o
   0  -6   3     7325.28     7400.85    243.51 o
   1  -6   3     5715.53     5835.62    186.64 o
   2  -6   3       83.91       99.34      4.94 o
   3  -6   3     2269.27     2276.40     92.00 o
   4  -6   3      877.52      909.21     38.29 o
   5  -6   3     2524.31     2720.32     93.71 o
   6  -6   3      919.92      939.58     27.59 o
   7  -6   3     1627.68     1636.77     44.95 o
   8  -6   3      898.11      874.39     21.79 o
   9  -6   3      224.83      214.41     12.52 o
  10  -6   3      240.83      229.31     19.07 o
 -11  -5   3     1437.93     1393.44     69.04 o
 -10  -5   3     2055.46     2071.74    168.03 o
  -9  -5   3       92.70      103.31     11.07 o
  -8  -5   3     2120.07     2255.91     70.37 o
  -7  -5   3      688.12      671.75     33.05 o
  -6  -5   3      440.45      499.07     21.23 o
  -5  -5   3       44.55       48.61      3.85 o
  -4  -5   3      126.86      135.62      5.14 o
  -3  -5   3       47.92       52.63      4.71 o
  -2  -5   3     1838.32     1755.90     43.04 o
  -1  -5   3      516.96      546.69     24.73 o
   0  -5   3    10171.77    10381.95    284.02 o
   1  -5   3      804.91      751.97     17.89 o
   2  -5   3      539.61      500.70     15.86 o
   3  -5   3     5265.23     5487.41    208.07 o
   4  -5   3     9385.32     9677.79    282.61 o
   5  -5   3     6193.11     6442.32    161.14 o
   6  -5   3     2516.84     2523.44     54.18 o
   7  -5   3      283.34      275.96     11.87 o
   8  -5   3      375.25      377.22      9.25 o
   9  -5   3      177.29      186.51      8.89 o
  10  -5   3      346.57      319.98     20.48 o
 -11  -4   3     1537.66     1621.18    123.87 o
 -10  -4   3      504.80      499.26     44.77 o
  -9  -4   3      519.61      550.38     23.20 o
  -8  -4   3     2289.70     2330.42     77.67 o
  -7  -4   3     1585.55     1698.09     41.24 o
  -6  -4   3      948.81     1055.10     26.57 o
  -5  -4   3      353.49      353.80      9.38 o
  -4  -4   3      375.98      383.12     11.59 o
  -3  -4   3     7034.62     6796.97    151.30 o
  -2  -4   3     5647.78     5746.62    139.47 o
  -1  -4   3     1319.96     1190.94     36.98 o
   0  -4   3     6679.77     6511.92    184.32 o
   1  -4   3     4084.29     4014.65    125.55 o
   2  -4   3     1043.05      978.38     25.94 o
   3  -4   3     7345.49     7222.32    191.26 o
   4  -4   3     4676.67     4589.08    180.32 o
   5  -4   3     3137.90     3215.92     67.51 o
   6  -4   3     1000.29     1000.87     21.91 o
   7  -4   3       54.74       51.65      4.44 o
   8  -4   3     1097.50     1126.72     31.52 o
   9  -4   3      152.30      155.28      9.15 o
  10  -4   3      674.76      670.18     26.92 o
  11  -4   3      931.37      797.37     40.16 o
 -11  -3   3     1189.99     1108.01     56.28 o
 -10  -3   3     1864.01     1795.87    113.05 o
  -9  -3   3      367.75      379.02     25.89 o
  -8  -3   3     6434.66     6651.25    234.88 o
  -7  -3   3     3135.34     3332.34    141.26 o
  -6  -3   3     2470.17     2650.83     88.02 o
  -5  -3   3     1754.56     1782.12     39.85 o
  -4  -3   3     3265.40     3214.22     88.81 o
  -3  -3   3     3553.21     3388.23    112.62 o
  -2  -3   3     1577.35     1515.30     80.95 o
  -1  -3   3     4512.17     4895.79    258.87 o
   0  -3   3     5343.62     5317.18    118.55 o
   1  -3   3     1976.46     2048.15     72.69 o
   2  -3   3     3067.48     3093.85    111.57 o
   3  -3   3     5933.30     6000.00    157.43 o
   4  -3   3     4172.81     4285.55     87.97 o
   5  -3   3     1431.56     1447.56     33.43 o
   6  -3   3       42.03       56.54      5.30 o
   7  -3   3      144.05      141.49      7.15 o
   8  -3   3     1596.33     1686.60     46.23 o
   9  -3   3      691.36      701.95     21.18 o
  10  -3   3      113.73      155.07     15.36 o
  11  -3   3     1193.54     1127.84     67.07 o
 -12  -2   3       30.34       29.91     17.90 o
 -11  -2   3     2194.68     2265.47    154.12 o
 -10  -2   3     1607.90     1600.64     76.61 o
  -9  -2   3     5831.29     6082.54    214.70 o
  -8  -2   3     4542.55     4803.85    152.59 o
  -7  -2   3     4028.61     4116.23     67.74 o
  -6  -2   3     2752.96     2798.89     70.06 o
  -5  -2   3      448.31      399.33      9.10 o
  -4  -2   3      299.78      256.95      8.75 o
  -3  -2   3     7278.92     6783.36    273.17 o
  -2  -2   3       67.84       87.58     20.50 o
  -1  -2   3       59.09       78.72      9.41 o
   0  -2   3     9541.33     9925.27    288.93 o
   1  -2   3     4789.04     5096.61    158.98 o
   2  -2   3      850.33      810.34     27.92 o
   3  -2   3     6437.04     6442.85    166.03 o
   4  -2   3     5192.38     5189.09    107.16 o
   5  -2   3     4266.67     4350.58     99.17 o
   6  -2   3      847.34      854.05     20.10 o
   7  -2   3     1530.45     1619.28     43.01 o
   8  -2   3     4775.69     4945.79    138.71 o
   9  -2   3     1155.50     1184.76     32.91 o
  10  -2   3     1660.36     1706.97     72.65 o
  11  -2   3      422.22      436.05     26.70 o
 -12  -1   3      447.47      344.17     21.69 o
 -11  -1   3     1013.38      923.28     52.33 o
 -10  -1   3     1814.13     1841.29     59.76 o
  -9  -1   3      581.51      606.35     16.52 o
  -8  -1   3     6318.62     6390.41    224.19 o
  -7  -1   3       48.19       56.32      3.89 o
  -6  -1   3     4864.26     4967.55     99.29 o
  -5  -1   3       67.75       56.26      5.43 o
  -4  -1   3     6587.89     6355.13    132.18 o
  -3  -1   3     7693.66     7299.14    137.83 o
  -2  -1   3     2183.51     2141.32     53.26 o
  -1  -1   3     5165.08     4932.80    109.00 o
   0  -1   3    16478.94    17281.23    643.62 o
   1  -1   3      627.07      712.68     31.52 o
   2  -1   3     1854.38     1763.93     59.71 o
   3  -1   3     2925.07     2801.90     73.54 o
   4  -1   3     7471.18     7528.99    195.69 o
   5  -1   3     4745.71     4676.11    105.21 o
   6  -1   3     4570.47     4710.92    123.26 o
   7  -1   3     3993.65     3839.53    277.31 o
   8  -1   3    10273.87    10616.04    340.31 o
   9  -1   3     1942.31     2076.68     56.73 o
  10  -1   3      344.09      379.92     35.17 o
  11  -1   3      781.78      808.70     38.51 o
  12  -1   3       95.42       84.65     15.04 o
 -12   0   3       30.29       22.70      9.52 o
 -11   0   3     1981.19     1892.44     94.82 o
 -10   0   3      466.08      449.74     19.78 o
  -9   0   3     1119.48     1091.78     27.08 o
  -8   0   3      109.54      101.14      7.20 o
  -7   0   3     6096.74     6312.11    284.79 o
  -6   0   3     1217.69     1168.49     39.70 o
  -5   0   3     7904.86     7836.24    172.60 o
  -4   0   3      961.08      868.23     22.06 o
  -3   0   3    26636.73    24149.56    681.53 o
  -2   0   3     1055.10     1033.98     22.61 o
  -1   0   3     8652.34     7682.09    136.93 o
   0   0   3     3064.55     2803.82    129.58 o
   2   0   3    12754.32    11175.15    548.72 o
   3   0   3       61.50       81.75      5.76 o
   4   0   3     6412.09     5922.23    237.00 o
   5   0   3     7284.82     6946.72    377.09 o
   6   0   3     1506.26     1426.06     99.27 o
   7   0   3     7459.26     7314.61    517.45 o
   8   0   3     3431.06     3395.05    236.63 o
   9   0   3       95.23       92.15     13.03 o
  10   0   3      428.32      401.33     40.83 o
  11   0   3      406.37      405.49     58.78 o
  12   0   3      650.82      672.28     79.74 o
 -12   1   3      752.98      647.47     34.83 o
 -11   1   3     1113.29     1024.00     52.58 o
 -10   1   3     1215.33     1154.45     49.51 o
  -9   1   3      624.94      585.74     22.09 o
  -8   1   3     3060.11     3118.13     72.27 o
  -7   1   3     2261.03     2283.63     48.12 o
  -6   1   3     9855.29     9562.11    241.12 o
  -5   1   3     3887.20     3757.99    200.76 o
  -4   1   3     5930.18     5235.30     99.74 o
  -3   1   3    12627.11    11532.75    238.37 o
  -2   1   3       61.74       69.78      5.62 o
  -1   1   3    11473.72    10327.27    221.10 o
   0   1   3    16270.07    13672.15    388.23 o
   1   1   3      194.37      196.96     11.57 o
   2   1   3     5228.77     4853.94    107.27 o
   3   1   3     3412.60     3445.11    163.16 o
   4   1   3      413.06      349.17     10.57 o
   5   1   3     5537.59     5364.30    197.08 o
   6   1   3     1616.43     1501.72     27.23 o
   7   1   3     3522.66     3427.28    130.68 o
   8   1   3     3102.41     2799.43    110.74 o
   9   1   3      497.11      490.49     32.97 o
  10   1   3      535.48      523.22     25.52 o
  11   1   3     1411.41     1427.78     68.91 o
  12   1   3     1436.71     1130.30    237.06 o
 -11   2   3     1348.30     1176.67     67.59 o
 -10   2   3      770.66      693.68     53.33 o
  -9   2   3      811.62      830.92     38.74 o
  -8   2   3      397.01      437.63     31.35 o
  -7   2   3     9322.70     9366.67    355.86 o
  -6   2   3     9569.30     9692.97    476.19 o
  -5   2   3     4546.06     4359.16    103.60 o
  -4   2   3     4030.42     3876.23     78.36 o
  -3   2   3     6982.35     6332.83    115.14 o
  -2   2   3      704.27      746.86     14.04 o
  -1   2   3      606.22      560.72     12.49 o
   0   2   3     8948.28     8315.64    196.77 o
   1   2   3      869.25      771.99     29.22 o
   2   2   3     2956.29     2785.50     63.37 o
   3   2   3      608.79      650.77     18.28 o
   4   2   3     8500.99     8148.98    179.58 o
   5   2   3     8612.00     8217.59    188.18 o
   6   2   3      942.51      936.24     23.34 o
   7   2   3     3585.48     3408.62     68.60 o
   8   2   3     1930.21     1883.72     45.26 o
   9   2   3     1680.93     1592.15     47.35 o
  10   2   3     3181.34     3225.64    209.94 o
  11   2   3     2072.73     1999.94    169.77 o
  12   2   3     2027.34     2026.84    163.77 o
 -11   3   3      764.46      692.45     65.83 o
 -10   3   3      316.93      308.13     23.54 o
  -9   3   3      313.62      348.80     11.03 o
  -8   3   3     1168.68     1159.76     32.08 o
  -7   3   3     2732.09     2810.11     95.99 o
  -6   3   3     4220.65     4304.03    179.63 o
  -5   3   3      447.20      490.03     10.23 o
  -4   3   3     2486.67     2350.66     46.33 o
  -3   3   3      428.22      338.89     10.38 o
  -2   3   3     1170.33     1087.14     22.68 o
  -1   3   3    15331.00    14084.89    307.36 o
   0   3   3     4027.88     3711.77     83.24 o
   1   3   3     6599.91     6247.05    136.71 o
   2   3   3     5914.92     5520.32    121.82 o
   3   3   3      652.26      641.28     16.55 o
   4   3   3     6385.18     5889.86    149.87 o
   5   3   3     3296.36     3391.78     92.02 o
   6   3   3       54.33       60.89     10.06 o
   7   3   3     1947.47     1974.80     84.81 o
   8   3   3     3178.25     3066.52     70.18 o
   9   3   3     2031.79     2039.64    129.49 o
  10   3   3     2348.52     2357.07     53.44 o
  11   3   3     1766.27     1688.36    152.87 o
  12   3   3      749.53      801.81     50.55 o
 -11   4   3      712.40      572.44     82.15 o
 -10   4   3       62.23       67.86     19.27 o
  -9   4   3      413.23      405.93     12.98 o
  -8   4   3      117.15      119.08     10.72 o
  -7   4   3     6298.21     6324.30    157.52 o
  -6   4   3      576.85      546.72     12.70 o
  -5   4   3      167.35      147.91      5.59 o
  -4   4   3      416.83      364.22     10.63 o
  -3   4   3    10712.10    10197.05    211.89 o
  -2   4   3     1941.00     1713.41     38.37 o
  -1   4   3    11122.65    10555.66    234.70 o
   0   4   3     9236.15     9100.82    245.13 o
   1   4   3    16645.86    16042.45    371.74 o
   2   4   3     6592.50     6601.44    131.37 o
   3   4   3     1831.69     1784.58     40.94 o
   4   4   3     8348.14     8310.55    215.31 o
   5   4   3     1097.74     1038.63     26.19 o
   6   4   3       89.48      109.67     12.31 o
   7   4   3      418.83      382.59     22.46 o
   8   4   3      863.13      939.57     37.31 o
   9   4   3     1180.09     1271.47     58.27 o
  10   4   3     1098.43     1093.96     56.65 o
  11   4   3      519.66      528.50     17.72 o
 -11   5   3       35.32       50.82     21.86 o
 -10   5   3      755.26      720.52     64.09 o
  -9   5   3      404.97      382.07     12.72 o
  -8   5   3     1495.36     1496.71     32.43 o
  -7   5   3     1519.04     1532.06     39.42 o
  -6   5   3     2730.05     2830.11     57.35 o
  -5   5   3      106.30      119.17      6.16 o
  -4   5   3    10350.84    10369.95    228.10 o
  -3   5   3     4234.37     3905.31     72.62 o
  -2   5   3    22482.63    21990.72    882.51 o
  -1   5   3     3814.88     3624.45    226.08 o
   0   5   3     5400.41     5470.38    116.15 o
   1   5   3     1761.55     1602.72     36.01 o
   2   5   3     4605.43     4573.08    107.26 o
   3   5   3      220.24      205.36     11.66 o
   4   5   3     5133.15     5150.77    130.39 o
   5   5   3       71.46       75.17      4.06 o
   6   5   3       37.67       54.64      3.27 o
   7   5   3      268.39      324.27     13.51 o
   8   5   3      427.59      418.47     16.02 o
   9   5   3     1574.99     1584.18     83.51 o
  10   5   3      903.48      893.84     41.46 o
  11   5   3      322.99      320.03     18.93 o
 -10   6   3      532.51      477.89     41.54 o
  -9   6   3      980.65     1041.90     37.22 o
  -8   6   3       74.76       90.11      5.99 o
  -7   6   3     2231.48     2268.30     71.69 o
  -6   6   3      770.84      835.50     19.76 o
  -5   6   3     1003.49     1053.44     45.12 o
  -4   6   3     2899.04     3038.87     67.41 o
  -3   6   3     9803.24     9851.35    289.99 o
  -2   6   3      864.47      831.92     43.60 o
  -1   6   3     5054.70     5191.23    322.77 o
   0   6   3       65.96       77.40      5.99 o
   1   6   3     4638.89     4625.69    104.04 o
   2   6   3      844.95      835.77     17.61 o
   3   6   3     2628.66     2827.20     88.53 o
   4   6   3     2822.57     2841.63     68.32 o
   5   6   3      446.12      462.78     10.75 o
   6   6   3      284.40      293.59     11.63 o
   7   6   3      889.23      940.76     31.72 o
   8   6   3     1044.75     1071.65     69.85 o
   9   6   3     1871.83     1872.68     71.09 o
  10   6   3      455.57      452.03     25.85 o
  11   6   3      431.89      343.94     19.42 o
 -10   7   3     1899.01     1695.38    122.49 o
  -9   7   3      286.76      269.79     26.83 o
  -8   7   3      711.58      717.04     19.43 o
  -7   7   3      144.43      176.15     12.45 o
  -6   7   3      376.42      407.91     12.30 o
  -5   7   3      265.75      294.83     13.21 o
  -4   7   3     2948.73     3088.49     58.32 o
  -3   7   3       44.61       52.51      3.47 o
  -2   7   3     1736.86     1820.94     93.12 o
  -1   7   3      559.10      623.51     23.60 o
   0   7   3     2066.82     2178.79    153.59 o
   1   7   3     6909.61     7270.51    286.63 o
   2   7   3    10173.65    10619.28    330.33 o
   3   7   3     1658.83     1737.40     51.29 o
   4   7   3     7394.62     7701.72    180.42 o
   5   7   3       64.65       70.06      4.16 o
   6   7   3      420.69      449.00     12.37 o
   7   7   3     2070.75     2206.20     70.92 o
   8   7   3     1407.46     1424.29     43.14 o
   9   7   3     1534.56     1556.98    104.14 o
  10   7   3       75.74       52.55     17.88 o
  -9   8   3      497.33      437.26     45.72 o
  -8   8   3       45.47       38.95      9.16 o
  -7   8   3     1512.56     1530.14     35.41 o
  -6   8   3       90.23       93.00      7.75 o
  -5   8   3      360.64      406.28     23.40 o
  -4   8   3      437.29      462.69     11.25 o
  -3   8   3     1994.16     2057.00     63.91 o
  -2   8   3      331.89      351.43     14.90 o
  -1   8   3      712.25      745.20     43.14 o
   0   8   3     2688.43     2765.44    177.03 o
   1   8   3     5881.42     6211.01    271.92 o
   2   8   3     3570.58     3814.13    117.89 o
   3   8   3     2535.83     2748.18     66.72 o
   4   8   3     2126.58     2154.39     40.40 o
   5   8   3     1695.78     1694.43     56.91 o
   6   8   3     3772.34     3956.93     84.28 o
   7   8   3     1370.91     1407.18     36.21 o
   8   8   3      668.27      733.64     41.15 o
   9   8   3      334.77      378.15     25.39 o
  10   8   3       47.15       60.44     19.81 o
  -8   9   3      222.68      206.89     17.69 o
  -7   9   3     1115.57     1084.58    104.81 o
  -6   9   3      837.47      876.49     25.65 o
  -5   9   3      499.01      503.49     14.63 o
  -4   9   3     1356.20     1462.88     30.98 o
  -3   9   3      591.69      594.54     20.63 o
  -2   9   3     2108.66     2272.27    119.31 o
  -1   9   3      645.25      678.58     19.13 o
   0   9   3     3088.85     3303.90    156.12 o
   1   9   3     4473.89     4698.03    228.60 o
   2   9   3      827.26      865.35     19.70 o
   3   9   3     1142.64     1172.92     28.05 o
   4   9   3     1888.25     1920.33     36.77 o
   5   9   3     2368.82     2473.71     54.80 o
   6   9   3      773.01      815.83     20.72 o
   7   9   3      850.61      871.68     28.35 o
   8   9   3       66.99       59.23      7.89 o
   9   9   3       26.65       49.37      7.94 o
  -7  10   3     1361.56     1608.70    111.79 o
  -6  10   3      798.33      849.63     82.47 o
  -5  10   3     1016.11     1118.37     50.05 o
  -4  10   3      143.51      142.53     11.95 o
  -3  10   3      664.23      707.85     18.63 o
  -2  10   3      946.71      952.41     26.20 o
  -1  10   3      604.52      637.34     17.72 o
   0  10   3      150.29      176.90      6.36 o
   1  10   3     2678.68     2813.52    159.15 o
   2  10   3       44.05       46.30      5.63 o
   3  10   3     2528.17     2742.02     61.98 o
   4  10   3      781.72      828.96     22.92 o
   5  10   3     1963.92     2075.47     52.67 o
   6  10   3      474.90      504.62     40.01 o
   7  10   3      146.07      154.38     15.16 o
   8  10   3      141.06      119.50      8.93 o
  -6  11   3      986.71      866.79     66.70 o
  -5  11   3      164.90      196.94     22.61 o
  -4  11   3      739.35      717.58     34.10 o
  -3  11   3       62.78       55.88     13.69 o
  -2  11   3      935.44      973.53     28.97 o
  -1  11   3       28.57       40.92      7.79 o
   0  11   3     1092.20     1205.10     31.65 o
   1  11   3       85.59      101.63      8.42 o
   2  11   3      494.18      523.83     22.72 o
   3  11   3      815.83      813.82     19.54 o
   4  11   3     3275.47     3462.73     81.21 o
   5  11   3      782.98      823.17     24.00 o
   6  11   3     1976.81     1991.76     82.52 o
   7  11   3      269.37      247.55     15.74 o
  -4  12   3      136.80      141.90     23.02 o
  -3  12   3     1549.22     1523.36     71.20 o
  -2  12   3      588.36      579.13     30.91 o
  -1  12   3     1045.21     1057.41     40.14 o
   0  12   3      151.39      155.48     12.05 o
   1  12   3     1988.59     1946.93     70.63 o
   2  12   3      231.64      211.80     12.14 o
   3  12   3     2107.43     2250.00     71.74 o
   4  12   3      385.55      378.68     13.93 o
   5  12   3     2570.77     2445.94    118.15 o
   6  12   3      623.28      609.24     31.78 o
  -1  13   3      225.97      226.45     19.83 o
   0  13   3     1234.04     1034.50     86.79 o
   1  13   3      551.99      567.06     55.30 o
   2  13   3      716.56      638.88     28.30 o
   3  13   3      748.50      696.99     40.59 o
  -2 -12   4     1185.90     1024.30     80.19 o
  -1 -12   4       31.85       21.77     16.81 o
  -5 -11   4      835.35      680.30     35.74 o
  -4 -11   4       22.83       29.54     12.83 o
  -3 -11   4     1828.97     1926.51    136.39 o
  -2 -11   4      637.64      594.33     34.29 o
  -1 -11   4     1891.13     1789.25    106.63 o
   0 -11   4      533.04      481.21     29.09 o
   1 -11   4     1223.85     1114.82     60.25 o
   2 -11   4      168.02      136.94     17.15 o
   3 -11   4     1298.51      985.73    101.98 o
   4 -11   4      297.08      225.95     26.06 o
  -7 -10   4     1055.30      962.90     48.57 o
  -6 -10   4     1383.74     1288.55     50.17 o
  -5 -10   4      951.62      971.75     46.14 o
  -4 -10   4     1656.56     1580.03     61.83 o
  -3 -10   4      838.51      795.97     38.87 o
  -2 -10   4     3156.86     3227.32    101.18 o
  -1 -10   4      162.46      159.40     11.54 o
   0 -10   4      915.65      900.86     29.33 o
   1 -10   4       32.24       35.60     11.45 o
   2 -10   4     1069.40     1040.40     36.31 o
   3 -10   4       24.66       31.85     15.29 o
   4 -10   4     1228.79     1156.33     74.25 o
   5 -10   4      362.52      295.15     27.28 o
   6 -10   4      585.73      444.71     36.87 o
  -8  -9   4      841.99      787.37     90.01 o
  -7  -9   4      599.38      579.36     53.93 o
  -6  -9   4     1908.45     1938.95    149.24 o
  -5  -9   4      954.76      943.26     54.73 o
  -4  -9   4      319.01      314.23     15.29 o
  -3  -9   4     2790.75     2865.11     82.60 o
  -2  -9   4      857.23      878.19     27.11 o
  -1  -9   4      407.36      416.36     19.96 o
   0  -9   4      391.36      404.74     15.78 o
   1  -9   4      480.12      533.81     18.67 o
   2  -9   4      330.61      319.17     17.84 o
   3  -9   4      966.49      979.50     38.23 o
   4  -9   4       25.76       25.37     10.04 o
   5  -9   4      840.33      802.69     63.52 o
   6  -9   4      253.96      248.66     18.65 o
   7  -9   4      809.59      677.32     52.08 o
  -9  -8   4      632.09      551.76     76.39 o
  -8  -8   4      348.71      350.34     37.99 o
  -7  -8   4       70.26       84.47      6.73 o
  -6  -8   4      916.91      912.49     56.53 o
  -5  -8   4      286.76      281.75     11.61 o
  -4  -8   4      649.36      658.43     26.70 o
  -3  -8   4     2300.87     2296.38     77.22 o
  -2  -8   4     3052.44     3130.22    103.41 o
  -1  -8   4      637.72      581.31     27.87 o
   0  -8   4     1364.54     1404.85     39.22 o
   1  -8   4     1136.00     1110.58     37.60 o
   2  -8   4     3770.57     3952.75    168.08 o
   3  -8   4      365.62      370.64     17.65 o
   4  -8   4      901.21      902.79     25.90 o
   5  -8   4      930.91      924.35     28.31 o
   6  -8   4     1284.86     1228.61     41.27 o
   7  -8   4      390.02      390.91     17.50 o
   8  -8   4     1457.73     1289.15     60.73 o
 -10  -7   4      209.49      169.92     48.33 o
  -9  -7   4      384.08      378.86     49.29 o
  -8  -7   4       35.04       46.51      6.12 o
  -7  -7   4      266.92      249.72     23.23 o
  -6  -7   4     1750.06     1714.82     93.94 o
  -5  -7   4     3270.55     3227.03    185.20 o
  -4  -7   4     1804.06     1819.69     72.14 o
  -3  -7   4     3582.58     3578.62    109.92 o
  -2  -7   4     1100.51     1160.87     49.59 o
  -1  -7   4     4871.85     4804.35    187.69 o
   0  -7   4     1473.45     1509.62     57.49 o
   1  -7   4     3922.46     4036.69    129.53 o
   2  -7   4     3583.80     3570.13    145.31 o
   3  -7   4     1396.80     1389.97     74.18 o
   4  -7   4      576.18      575.76     34.10 o
   5  -7   4     2769.74     2736.71    110.85 o
   6  -7   4      410.85      404.94     14.79 o
   7  -7   4     1208.91     1205.46     32.12 o
   8  -7   4      157.12      159.90      9.06 o
   9  -7   4      347.94      300.63     16.90 o
 -10  -6   4      344.46      346.23     41.89 o
  -9  -6   4      600.88      551.85     30.91 o
  -8  -6   4       84.16       89.45      6.04 o
  -7  -6   4      447.22      437.71     17.52 o
  -6  -6   4     6109.18     6138.14    317.01 o
  -5  -6   4     4364.17     4343.33    113.13 o
  -4  -6   4     3158.63     3142.46     71.98 o
  -3  -6   4     5590.62     5537.95    159.63 o
  -2  -6   4     1960.71     1859.56     58.54 o
  -1  -6   4     1936.33     2017.40     67.66 o
   0  -6   4     7322.79     7481.23    252.30 o
   1  -6   4     2838.89     2802.75    148.10 o
   2  -6   4     6831.26     6715.57    227.12 o
   3  -6   4       45.87       44.56      4.63 o
   4  -6   4      375.19      408.29     23.04 o
   5  -6   4     1047.57     1092.55     41.89 o
   6  -6   4      457.10      472.29     12.28 o
   7  -6   4       38.52       43.45      5.49 o
   8  -6   4      812.89      779.82     21.30 o
   9  -6   4      661.83      638.23     27.94 o
  10  -6   4      362.23      316.37     39.96 o
 -11  -5   4     1095.33     1097.67     57.48 o
 -10  -5   4      444.75      383.92     36.93 o
  -9  -5   4      943.12      961.49     53.95 o
  -8  -5   4      314.77      310.68     18.56 o
  -7  -5   4     2748.88     2891.47    170.42 o
  -6  -5   4     5827.30     5818.28    186.23 o
  -5  -5   4     1669.49     1575.07     30.50 o
  -4  -5   4      121.07      127.56      5.55 o
  -3  -5   4      325.02      286.61     11.25 o
  -2  -5   4     2621.95     2614.58     72.93 o
  -1  -5   4     6818.01     6598.52    188.10 o
   0  -5   4     1960.59     1978.10     44.95 o
   1  -5   4     7608.46     7621.22    204.83 o
   2  -5   4     1556.28     1586.81     70.27 o
   3  -5   4     3395.54     3589.69     93.12 o
   4  -5   4       44.42       55.68      5.70 o
   5  -5   4     4925.94     5226.00    115.08 o
   6  -5   4       52.11       63.09      4.84 o
   7  -5   4     2519.62     2722.69     59.63 o
   8  -5   4      152.06      151.82      7.18 o
   9  -5   4     1661.76     1664.87     44.52 o
  10  -5   4      938.51      948.39     37.53 o
 -11  -4   4      827.02      853.23     83.53 o
 -10  -4   4      488.12      492.06     26.03 o
  -9  -4   4     1782.62     1901.35    144.27 o
  -8  -4   4     1000.21     1002.88     32.16 o
  -7  -4   4     1338.33     1456.16     67.12 o
  -6  -4   4     3047.28     3026.89     89.00 o
  -5  -4   4      814.20      853.85     37.88 o
  -4  -4   4      130.71      139.47      7.50 o
  -3  -4   4       76.86       81.66      7.78 o
  -2  -4   4     3698.70     3684.18    137.17 o
  -1  -4   4     4622.33     4709.10    180.10 o
   0  -4   4     2843.51     2974.64     91.28 o
   1  -4   4     2445.01     2406.33     71.76 o
   2  -4   4    12124.72    12605.17    579.17 o
   3  -4   4      187.60      197.56      7.66 o
   4  -4   4     7218.93     7508.91    181.55 o
   5  -4   4     7411.82     7896.24    178.26 o
   6  -4   4     4891.89     5061.89    111.26 o
   7  -4   4      206.87      211.27      7.94 o
   8  -4   4     2715.04     2818.47     69.58 o
   9  -4   4       77.01       80.09      7.04 o
  10  -4   4      948.32      911.68     35.01 o
  11  -4   4       87.48       74.30     22.42 o
 -11  -3   4      255.43      232.96     17.78 o
 -10  -3   4      987.38     1002.52     56.08 o
  -9  -3   4     1399.27     1459.01     66.33 o
  -8  -3   4      130.81      156.69     12.50 o
  -7  -3   4     1133.86     1213.82     58.03 o
  -6  -3   4      730.27      718.27     23.60 o
  -5  -3   4      247.35      313.41     24.73 o
  -4  -3   4      269.93      295.59      9.10 o
  -3  -3   4     1878.72     1817.09     87.64 o
  -2  -3   4     6992.25     7170.04    315.92 o
  -1  -3   4     9103.08     9029.88    473.69 o
   0  -3   4       54.55       60.26      3.43 o
   1  -3   4     5368.91     5428.08    170.01 o
   2  -3   4     8499.17     8586.82    275.39 o
   3  -3   4    12720.13    13133.62    375.37 o
   4  -3   4     7863.34     7969.81    170.94 o
   5  -3   4     5968.53     6168.97    131.12 o
   6  -3   4     1064.87     1104.00     23.61 o
   7  -3   4     1017.35     1049.17     22.36 o
   8  -3   4       40.36       40.20      5.82 o
   9  -3   4     1975.31     2137.01     55.03 o
  10  -3   4      565.84      561.34     28.12 o
  11  -3   4       21.81       32.55     12.30 o
 -11  -2   4      208.20      221.06     15.45 o
 -10  -2   4     1123.71     1206.27     50.98 o
  -9  -2   4     3423.55     3654.17    102.66 o
  -8  -2   4      762.07      796.65     35.20 o
  -7  -2   4      247.78      249.73      9.57 o
  -6  -2   4     2291.12     2306.92     57.85 o
  -5  -2   4      106.93      101.91      5.20 o
  -4  -2   4     6579.18     6564.71    239.17 o
  -3  -2   4     3574.22     3412.14     83.03 o
  -2  -2   4     8422.82     7791.90    205.61 o
  -1  -2   4     2422.45     2276.53     72.67 o
   0  -2   4      818.27      811.58     29.18 o
   1  -2   4     9081.21     9423.41    307.84 o
   2  -2   4     9506.81     9171.53    235.01 o
   3  -2   4     4526.61     4756.95    147.39 o
   4  -2   4     6579.56     6590.24    151.97 o
   5  -2   4      954.90     1042.93     22.30 o
   6  -2   4      369.19      375.84      9.23 o
   7  -2   4       58.99       65.24      4.82 o
   8  -2   4     1052.93     1089.72     27.28 o
   9  -2   4     1591.80     1708.80     42.88 o
  10  -2   4      991.88     1033.23     31.79 o
  11  -2   4       31.48       35.65     12.18 o
 -12  -1   4      624.03      506.23     40.73 o
 -11  -1   4      176.97      176.24     13.41 o
 -10  -1   4     2188.42     2225.07     63.54 o
  -9  -1   4     2889.08     2968.10     87.33 o
  -8  -1   4     2229.72     2261.87     51.76 o
  -7  -1   4     4065.21     4060.08     91.74 o
  -6  -1   4     5304.49     5234.73    113.57 o
  -5  -1   4      990.21      949.97     19.81 o
  -4  -1   4     4114.39     3816.90    133.42 o
  -3  -1   4     1188.44     1073.89     27.63 o
  -2  -1   4     2359.42     2176.01     52.58 o
  -1  -1   4      324.24      246.99      7.64 o
   0  -1   4    19270.13    19213.59   1155.86 o
   1  -1   4      588.31      516.31     21.37 o
   2  -1   4     7714.52     7686.33    290.84 o
   3  -1   4     2875.17     2810.41     73.47 o
   4  -1   4     2670.61     2726.38     70.72 o
   5  -1   4     2706.93     2660.07     54.11 o
   6  -1   4     2390.74     2543.23     57.51 o
   7  -1   4     3974.20     4049.20     94.52 o
   8  -1   4      913.63     1002.94     24.77 o
   9  -1   4     2884.26     3058.73     74.20 o
  10  -1   4      474.29      498.10     14.24 o
  11  -1   4       31.92       53.53     17.00 o
 -12   0   4      265.67      295.94     26.14 o
 -11   0   4      406.52      385.48     39.01 o
 -10   0   4     3085.42     3142.29    112.23 o
  -9   0   4     3265.12     3328.87     76.86 o
  -8   0   4     3128.32     3168.37     68.77 o
  -7   0   4     1026.87     1002.09     21.67 o
  -6   0   4     2903.34     2813.54     52.12 o
  -5   0   4     2700.02     2618.51     49.10 o
  -4   0   4     4420.18     4199.46     70.79 o
  -3   0   4       61.14       61.83      3.32 o
  -2   0   4     2295.82     2120.65     50.23 o
  -1   0   4     2644.37     2639.45     51.34 o
   0   0   4     4897.08     4865.21    204.62 o
   1   0   4     5830.78     6078.04    236.66 o
   2   0   4    10933.12    10476.67    311.88 o
   3   0   4       69.80       62.30      3.55 o
   4   0   4     5456.74     5056.23    355.51 o
   5   0   4     1044.74      946.73     66.29 o
   6   0   4    12613.86    12564.32   1022.37 o
   7   0   4     3303.08     3279.86    263.93 o
   8   0   4     4174.40     4217.36    309.18 o
   9   0   4     1495.09     1573.12     86.37 o
  10   0   4      982.74      963.30     69.80 o
  11   0   4       26.32       20.75     15.36 o
  12   0   4     1032.51      980.60    118.67 o
 -11   1   4      146.94      127.54     15.04 o
 -10   1   4     2678.34     2569.90     83.65 o
  -9   1   4     1581.09     1682.67     44.29 o
  -8   1   4       86.60       82.52      8.34 o
  -7   1   4     1798.57     1754.86     37.21 o
  -6   1   4     1278.05     1179.76     28.53 o
  -5   1   4     6860.98     6573.19    114.31 o
  -4   1   4     1831.35     1640.20     32.88 o
  -3   1   4     9353.10     9295.38    158.39 o
  -2   1   4     2346.71     2046.78     38.84 o
  -1   1   4     2616.61     2403.96     55.13 o
   0   1   4       67.95       75.42      6.41 o
   1   1   4     3654.60     3205.95     75.67 o
   2   1   4     5737.39     5070.60     92.40 o
   3   1   4     9615.30     8805.37    193.20 o
   4   1   4     1490.92     1309.97     80.87 o
   5   1   4     2503.34     2170.55    144.16 o
   6   1   4     7658.29     7380.91    525.65 o
   7   1   4     5250.81     5007.87    202.59 o
   8   1   4      312.26      314.10     15.43 o
   9   1   4     3628.75     3806.65    252.37 o
  10   1   4       29.39       31.18      3.38 o
  11   1   4      218.01      210.84     24.00 o
  12   1   4      271.27      202.90     13.63 o
 -11   2   4       81.46       72.54     12.87 o
 -10   2   4     1054.86      953.92     38.99 o
  -9   2   4     1945.01     1918.80     48.94 o
  -8   2   4      901.83      885.88     21.01 o
  -7   2   4     3489.83     3452.01     81.29 o
  -6   2   4     5412.70     5274.19    228.87 o
  -5   2   4    14850.58    14851.05    400.75 o
  -4   2   4     2751.62     2583.27     43.55 o
  -3   2   4       75.23       73.28      3.57 o
  -2   2   4    10188.80     9139.39    165.42 o
  -1   2   4     5306.78     4597.98     85.03 o
   0   2   4     1708.08     1427.50     33.92 o
   1   2   4    12232.51    11008.64    212.93 o
   2   2   4     1077.65      940.53     22.89 o
   3   2   4      159.76      130.97      5.92 o
   4   2   4     5465.89     5185.68    113.82 o
   5   2   4     5657.20     5500.36    121.74 o
   6   2   4     7181.97     6716.29    207.95 o
   7   2   4      590.11      597.72     25.39 o
   8   2   4      654.40      665.66     16.49 o
   9   2   4      220.65      245.40      7.84 o
  10   2   4     1271.09     1254.16     39.84 o
  11   2   4       46.42       65.87     15.63 o
  12   2   4     1519.23     1384.03    128.33 o
 -11   3   4      122.07       91.94     24.13 o
 -10   3   4     1415.11     1429.15     67.61 o
  -9   3   4      443.95      433.49     17.19 o
  -8   3   4     3212.45     3135.42     93.32 o
  -7   3   4     3988.83     4141.96     85.55 o
  -6   3   4     5590.55     5451.10    161.54 o
  -5   3   4     8318.42     8067.17    176.73 o
  -4   3   4     3551.31     3393.14     66.65 o
  -3   3   4     4424.97     4582.74     92.65 o
  -2   3   4     8456.75     7674.76    152.70 o
  -1   3   4     5739.73     5351.11    102.44 o
   0   3   4      202.72      192.17      4.76 o
   1   3   4     2925.80     2671.13     66.24 o
   2   3   4      561.00      537.88     13.53 o
   3   3   4     2944.20     2873.25    111.76 o
   4   3   4      188.07      214.73      6.37 o
   5   3   4     3669.34     3287.14     71.96 o
   6   3   4     6230.61     5972.37    186.91 o
   7   3   4     2027.55     2006.02     88.02 o
   8   3   4      436.19      419.04     13.49 o
   9   3   4     3348.18     3395.26    159.73 o
  10   3   4      577.75      609.68     24.69 o
  11   3   4     2994.46     2926.04    216.08 o
  12   3   4      435.32      406.67     36.31 o
 -11   4   4      245.84      203.49     29.31 o
 -10   4   4      456.94      460.13     19.74 o
  -9   4   4     1648.38     1681.89     47.78 o
  -8   4   4      731.61      747.74     19.05 o
  -7   4   4     2746.94     2805.15     63.57 o
  -6   4   4     1163.66     1211.05     35.83 o
  -5   4   4     5106.77     4987.18    110.70 o
  -4   4   4      754.53      802.68     17.02 o
  -3   4   4     2274.83     2318.75     46.01 o
  -2   4   4    17855.33    17029.08    377.51 o
  -1   4   4     1484.23     1371.06     25.81 o
   0   4   4     1606.13     1559.41     34.23 o
   1   4   4     3631.38     3691.18     81.81 o
   2   4   4     2289.29     2178.11     48.61 o
   3   4   4      520.98      463.67     11.69 o
   4   4   4     3092.92     3009.24     65.37 o
   5   4   4     1511.65     1430.80     37.06 o
   6   4   4     8006.33     7943.62    192.28 o
   7   4   4      188.46      198.42      7.91 o
   8   4   4     1829.64     1913.96     44.02 o
   9   4   4     4577.22     4697.51    218.52 o
  10   4   4     3647.99     3810.04    132.49 o
  11   4   4     1742.54     1884.22     74.12 o
 -11   5   4       36.46        7.34     23.30 o
 -10   5   4      348.64      360.42     21.38 o
  -9   5   4      706.10      696.07     22.64 o
  -8   5   4      860.43      895.83     20.72 o
  -7   5   4      732.79      787.07     22.41 o
  -6   5   4      637.55      568.40     16.07 o
  -5   5   4     1737.93     1748.72     40.46 o
  -4   5   4      348.37      328.27      8.76 o
  -3   5   4     5829.70     5750.46    145.97 o
  -2   5   4     4926.42     4637.71     92.17 o
  -1   5   4     9722.64     9641.71    328.60 o
   0   5   4     3026.69     3138.71     67.08 o
   1   5   4     2041.07     1852.72     65.41 o
   2   5   4     2354.13     2321.87     50.98 o
   3   5   4    10111.89     9955.71    256.96 o
   4   5   4      491.38      467.76     11.29 o
   5   5   4     3029.76     2973.61     72.08 o
   6   5   4     5214.35     5347.00    112.20 o
   7   5   4     1578.74     1685.07     38.76 o
   8   5   4     2024.37     1944.44     55.94 o
   9   5   4     3276.50     3330.66     82.61 o
  10   5   4      747.72      761.13     38.92 o
  11   5   4     1359.32     1515.42     73.90 o
 -10   6   4      141.08      125.22     13.62 o
  -9   6   4      688.92      649.49     23.07 o
  -8   6   4      865.37      848.27     24.84 o
  -7   6   4      265.99      254.81     13.90 o
  -6   6   4     1876.48     1893.91     39.13 o
  -5   6   4     4735.43     4691.96    109.34 o
  -4   6   4     1844.89     1871.87     40.54 o
  -3   6   4     3503.11     3583.05    105.46 o
  -2   6   4    16401.25    16335.91    613.58 o
  -1   6   4     2271.55     2117.93     96.47 o
   0   6   4     4039.91     4090.17     80.81 o
   1   6   4     2500.03     2528.01     73.81 o
   2   6   4     2716.50     2624.83     91.83 o
   3   6   4      849.18      754.43     43.75 o
   4   6   4     2227.84     2334.02     52.06 o
   5   6   4      998.42      976.62     20.41 o
   6   6   4     2219.40     2256.07     48.65 o
   7   6   4      126.54      124.66      6.83 o
   8   6   4     2211.35     2277.35     77.88 o
   9   6   4      918.52      947.75     33.51 o
  10   6   4      571.76      553.26     22.86 o
  11   6   4      265.44      247.73     20.86 o
 -10   7   4      908.52      873.57     71.22 o
  -9   7   4      645.57      585.35     33.03 o
  -8   7   4     1426.53     1438.78     42.80 o
  -7   7   4       78.57       90.85      6.48 o
  -6   7   4      893.06      896.57     20.32 o
  -5   7   4     3796.23     3767.63     86.15 o
  -4   7   4     5353.44     5435.81    115.59 o
  -3   7   4     5418.11     5366.96    177.26 o
  -2   7   4     3879.10     3932.43    207.60 o
  -1   7   4     3417.59     3441.28    202.15 o
   0   7   4      884.60      821.53     31.71 o
   1   7   4     1351.80     1290.22     57.23 o
   2   7   4     2695.60     2710.38     96.58 o
   3   7   4     2553.79     2576.84     66.19 o
   4   7   4      538.88      556.23     13.33 o
   5   7   4      127.22      150.50      6.38 o
   6   7   4      676.81      718.60     18.32 o
   7   7   4      839.73      887.11     25.58 o
   8   7   4      587.12      591.49     20.34 o
   9   7   4     1780.08     1808.43     55.93 o
  10   7   4      483.51      476.75     28.31 o
  -9   8   4     1399.09     1202.50     41.36 o
  -8   8   4      417.11      454.86     24.31 o
  -7   8   4      372.84      371.71     12.13 o
  -6   8   4     1664.05     1615.88     35.85 o
  -5   8   4     2211.66     2271.07     50.59 o
  -4   8   4      454.57      436.86     12.47 o
  -3   8   4     2654.51     2687.97     60.41 o
  -2   8   4      368.16      365.81     22.38 o
  -1   8   4       71.76       88.98      7.69 o
   0   8   4     3561.26     3620.92    205.05 o
   1   8   4      468.48      537.07     24.65 o
   2   8   4     7235.95     7425.32    283.63 o
   3   8   4      743.96      818.64     30.71 o
   4   8   4      460.63      513.82     12.58 o
   5   8   4      995.74     1105.92     36.14 o
   6   8   4     2615.87     2842.26     63.14 o
   7   8   4      244.37      243.60      9.18 o
   8   8   4     2156.58     2295.92     69.78 o
   9   8   4      386.50      384.57     28.76 o
  10   8   4      733.56      720.52     40.51 o
  -8   9   4      394.37      347.80     18.86 o
  -7   9   4      154.90      127.71      8.60 o
  -6   9   4     1030.75     1025.68     25.36 o
  -5   9   4     2088.07     2164.63     47.84 o
  -4   9   4      386.85      404.94     12.70 o
  -3   9   4      201.87      195.16      9.87 o
  -2   9   4     1022.78     1140.25     54.37 o
  -1   9   4      952.66     1029.97     54.42 o
   0   9   4     3662.27     3905.41    223.78 o
   1   9   4     3263.66     3462.47    185.01 o
   2   9   4     4348.03     4751.63    133.38 o
   3   9   4     1817.20     1950.38     70.05 o
   4   9   4      171.02      194.75      6.45 o
   5   9   4     2216.52     2393.71     52.70 o
   6   9   4     1476.31     1571.54     84.76 o
   7   9   4     2322.13     2505.27     60.65 o
   8   9   4      237.58      228.89     18.62 o
   9   9   4      138.45      118.36     24.71 o
  -7  10   4      200.39      161.95     28.83 o
  -6  10   4      656.90      635.35     39.97 o
  -5  10   4     1202.47     1230.88     68.68 o
  -4  10   4      181.83      180.95     13.50 o
  -3  10   4     1172.25     1173.56     35.08 o
  -2  10   4     1159.90     1207.56     46.25 o
  -1  10   4     3940.22     4267.58    169.93 o
   0  10   4     4315.89     4578.76    214.11 o
   1  10   4     1872.93     2078.44     98.39 o
   2  10   4     2078.10     2194.65     73.14 o
   3  10   4      860.19      915.98     24.64 o
   4  10   4      472.20      561.83     30.23 o
   5  10   4     1644.30     1781.97     36.68 o
   6  10   4      810.84      842.16     24.95 o
   7  10   4       87.24       87.33      7.75 o
   8  10   4      533.53      507.25     47.23 o
  -6  11   4      765.92      693.26     61.74 o
  -5  11   4      497.11      464.25     29.45 o
  -4  11   4      726.31      736.09     33.38 o
  -3  11   4      410.40      388.42     20.82 o
  -2  11   4     1240.11     1238.34     40.86 o
  -1  11   4     2272.83     2432.94     56.92 o
   0  11   4     1201.78     1228.35     33.18 o
   1  11   4      614.16      650.38     17.19 o
   2  11   4      636.94      670.24     14.54 o
   3  11   4     1398.63     1444.94     29.44 o
   4  11   4      102.88      123.13      7.25 o
   5  11   4     2123.98     2172.59     88.48 o
   6  11   4      154.60      144.39      8.72 o
   7  11   4      265.42      258.04     15.31 o
  -4  12   4      355.41      271.51     24.75 o
  -3  12   4      361.10      306.39     20.32 o
  -2  12   4      403.19      404.74     23.44 o
  -1  12   4      299.52      300.64     20.06 o
   0  12   4      286.32      283.40     15.09 o
   1  12   4       57.24       67.09      8.23 o
   2  12   4      730.34      729.54     24.00 o
   3  12   4      229.16      240.60      8.92 o
   4  12   4     1306.43     1340.55     48.84 o
   5  12   4      833.62      822.23     49.87 o
   6  12   4      753.44      625.26     32.43 o
  -1  13   4      600.16      576.79     51.70 o
   0  13   4       31.22       23.95     15.83 o
   1  13   4      345.44      338.50     18.18 o
   2  13   4      490.94      447.60     21.89 o
   3  13   4     1093.94      972.21     67.88 o
  -4 -11   5      472.25      444.01     37.08 o
  -3 -11   5      277.22      259.29     33.21 o
  -2 -11   5       32.21       36.87     23.56 o
  -1 -11   5      933.88      878.59     65.81 o
   0 -11   5       33.16       44.73     14.16 o
   1 -11   5       37.16       29.21     16.57 o
   2 -11   5      468.50      368.02     57.51 o
   3 -11   5      340.70      302.26     43.23 o
  -6 -10   5      932.85      839.34     41.16 o
  -5 -10   5      243.17      228.94     18.07 o
  -4 -10   5      768.55      745.03     52.48 o
  -3 -10   5      254.00      247.80     16.40 o
  -2 -10   5     1210.77     1187.52     46.42 o
  -1 -10   5      533.23      522.04     33.09 o
   0 -10   5      501.58      475.42     24.65 o
   1 -10   5      195.34      176.98     19.26 o
   2 -10   5      784.65      776.80     58.13 o
   3 -10   5     1308.49     1325.14     83.94 o
   4 -10   5     2189.00     2220.39    143.05 o
   5 -10   5      277.44      199.32     23.94 o
  -7  -9   5     1513.30     1421.13    122.84 o
  -6  -9   5      392.82      386.75     28.01 o
  -5  -9   5     1160.71     1105.05     46.37 o
  -4  -9   5     1655.09     1547.19     72.90 o
  -3  -9   5     2913.24     2975.61    110.93 o
  -2  -9   5     1310.66     1321.51     40.39 o
  -1  -9   5     1895.64     1928.34     68.51 o
   0  -9   5       42.44       56.25      9.40 o
   1  -9   5      287.84      274.22     34.77 o
   2  -9   5     1084.11     1105.12     45.66 o
   3  -9   5     1504.73     1432.74     76.99 o
   4  -9   5      351.91      347.42     20.79 o
   5  -9   5       60.51       71.35     17.40 o
   6  -9   5      393.89      415.55     27.07 o
   7  -9   5      301.45      289.74     27.85 o
  -8  -8   5     1397.25     1430.58    121.01 o
  -7  -8   5      637.90      593.33     74.07 o
  -6  -8   5      967.78      939.75     52.41 o
  -5  -8   5      846.09      827.83     34.94 o
  -4  -8   5     7383.20     7160.76    231.25 o
  -3  -8   5      688.26      695.04     23.11 o
  -2  -8   5     3579.77     3493.56    104.88 o
  -1  -8   5      633.85      678.17     21.08 o
   0  -8   5      119.93      123.90     18.53 o
   1  -8   5       58.42       57.70      9.64 o
   2  -8   5      952.09     1028.20     62.66 o
   3  -8   5      249.69      274.17     15.10 o
   4  -8   5      441.86      418.58     14.67 o
   5  -8   5       75.77       65.81      7.03 o
   6  -8   5      103.08      129.36     10.30 o
   7  -8   5     1587.77     1537.95     63.64 o
   8  -8   5      532.99      421.15     34.82 o
  -9  -7   5     1265.33     1150.46    140.19 o
  -8  -7   5      252.20      272.04     31.34 o
  -7  -7   5      574.36      560.50     19.02 o
  -6  -7   5       31.09       35.20     14.39 o
  -5  -7   5     2058.66     2021.29    101.03 o
  -4  -7   5     1706.80     1709.10     77.64 o
  -3  -7   5     1300.13     1306.22     40.98 o
  -2  -7   5      202.17      229.04     10.72 o
  -1  -7   5     3092.12     3108.37    108.28 o
   0  -7   5     1201.83     1183.47     68.70 o
   1  -7   5     1949.99     1948.90     68.60 o
   2  -7   5     1048.83     1054.69     24.32 o
   3  -7   5      507.91      469.08     14.28 o
   4  -7   5      404.72      402.95     16.98 o
   5  -7   5       73.45       79.95      5.96 o
   6  -7   5     2444.04     2588.46     86.84 o
   7  -7   5     1099.99     1066.46     39.72 o
   8  -7   5      999.51      914.67     31.24 o
   9  -7   5      619.37      506.59     31.14 o
 -10  -6   5      776.50      730.51    132.63 o
  -9  -6   5      111.32       92.78     14.81 o
  -8  -6   5       84.98       80.81      6.30 o
  -7  -6   5       32.66       36.65      5.68 o
  -6  -6   5       98.80       88.33      7.70 o
  -5  -6   5     1562.63     1537.60     33.97 o
  -4  -6   5     4361.60     4204.95     81.23 o
  -3  -6   5      900.36      914.74     21.28 o
  -2  -6   5     4966.94     4936.03    151.64 o
  -1  -6   5     2156.79     2159.82    101.34 o
   0  -6   5     4854.89     4621.01    132.16 o
   1  -6   5     1696.98     1647.01     45.88 o
   2  -6   5     1909.83     1861.64     84.08 o
   3  -6   5     1332.87     1279.33     45.73 o
   4  -6   5     1747.39     1820.99     68.39 o
   5  -6   5      149.57      156.93     10.71 o
   6  -6   5     2483.16     2619.39     66.19 o
   7  -6   5     3710.84     3901.68     95.24 o
   8  -6   5      105.44      109.14      7.92 o
   9  -6   5      745.70      663.73     31.33 o
 -10  -5   5       26.78       17.99     13.35 o
  -9  -5   5       82.81       78.84      5.52 o
  -8  -5   5       31.23       34.02      4.62 o
  -7  -5   5     1958.32     2005.00    117.61 o
  -6  -5   5       66.04       60.88      4.81 o
  -5  -5   5     7217.25     7278.73    192.39 o
  -4  -5   5     4299.39     4175.09     79.79 o
  -3  -5   5     5500.89     5476.00    124.65 o
  -2  -5   5     4646.17     4529.08    182.27 o
  -1  -5   5     9359.23     9420.56    288.26 o
   0  -5   5     2680.73     2692.54     70.66 o
   1  -5   5     3853.07     3871.74     87.14 o
   2  -5   5      408.78      418.38     17.41 o
   3  -5   5     1483.02     1372.70     36.53 o
   4  -5   5       79.90       88.78      6.34 o
   5  -5   5      937.59      983.34     24.28 o
   6  -5   5      807.94      859.68     20.93 o
   7  -5   5     1636.79     1719.19     40.56 o
   8  -5   5      142.57      144.52      7.25 o
   9  -5   5      154.29      154.51      9.75 o
  10  -5   5     1045.24      970.87     47.29 o
 -11  -4   5      178.90      167.54     39.78 o
 -10  -4   5      762.01      747.43     91.97 o
  -9  -4   5       79.10       76.74      6.24 o
  -8  -4   5     2039.95     2135.63    115.51 o
  -7  -4   5     1426.49     1512.15    111.16 o
  -6  -4   5     2790.02     2835.79    118.49 o
  -5  -4   5     4362.44     4429.17    200.84 o
  -4  -4   5     5432.00     5200.65    186.13 o
  -3  -4   5       51.91       52.72      3.75 o
  -2  -4   5     6563.67     6588.79    237.98 o
  -1  -4   5     3662.79     3690.60    125.84 o
   0  -4   5     9204.10     9458.03    327.48 o
   1  -4   5     2077.12     2027.42     69.75 o
   2  -4   5      529.48      566.56     21.70 o
   3  -4   5     1855.21     1875.07     48.96 o
   4  -4   5       91.39       89.18      5.36 o
   5  -4   5      296.39      340.56      9.56 o
   6  -4   5     2225.40     2423.27     50.82 o
   7  -4   5     1205.19     1305.39     28.49 o
   8  -4   5      175.93      191.59      7.94 o
   9  -4   5      436.80      438.87     14.81 o
  10  -4   5      506.35      514.21     23.42 o
 -11  -3   5     1485.71     1413.34    107.62 o
 -10  -3   5      507.17      450.07     20.63 o
  -9  -3   5     1207.06     1229.17     53.45 o
  -8  -3   5     3118.83     3231.53    134.95 o
  -7  -3   5     4290.25     4371.00    204.28 o
  -6  -3   5      115.90      121.16      6.31 o
  -5  -3   5     2246.56     2197.83     64.66 o
  -4  -3   5      132.19      146.22      6.81 o
  -3  -3   5      127.51      179.01      8.73 o
  -2  -3   5     1814.41     1839.03     54.61 o
  -1  -3   5     6766.84     7615.48    378.29 o
   0  -3   5     7183.69     7705.48    176.90 o
   1  -3   5     5597.95     6120.46    186.21 o
   2  -3   5      155.96      198.59      8.59 o
   3  -3   5     8880.75     8884.03    243.31 o
   4  -3   5     3899.88     4183.09    109.78 o
   5  -3   5     1523.25     1577.20     33.09 o
   6  -3   5     2748.32     2895.66     60.19 o
   7  -3   5     1813.59     1923.72     40.75 o
   8  -3   5      342.24      375.41     11.52 o
   9  -3   5      811.57      836.46     23.08 o
  10  -3   5     1424.96     1510.94     53.43 o
  11  -3   5      928.29     1036.71     50.26 o
 -11  -2   5      473.82      411.64     48.35 o
 -10  -2   5      832.05      854.70     36.25 o
  -9  -2   5     1599.36     1634.58     72.35 o
  -8  -2   5     2396.74     2443.67    105.97 o
  -7  -2   5      140.87      161.11     17.12 o
  -6  -2   5       46.55       51.72      9.85 o
  -5  -2   5      457.27      483.11     10.93 o
  -4  -2   5     1585.41     1419.27     55.59 o
  -3  -2   5     4743.37     4992.80    195.69 o
  -2  -2   5     8796.33     8382.67    199.75 o
  -1  -2   5     5951.23     6273.58    186.64 o
   0  -2   5    13172.51    13720.69    459.03 o
   1  -2   5      150.25      150.45     25.88 o
   2  -2   5     4811.84     4799.62    129.92 o
   3  -2   5    10927.75    11213.41    370.43 o
   4  -2   5     5785.40     5875.91    153.85 o
   5  -2   5     3222.24     3478.98     79.62 o
   6  -2   5     3244.61     3391.20     70.98 o
   7  -2   5      366.31      396.66      9.75 o
   8  -2   5     1498.89     1567.01     37.79 o
   9  -2   5      672.83      700.02     25.95 o
  10  -2   5      442.66      466.81     17.81 o
  11  -2   5     1165.69     1250.93    133.12 o
 -11  -1   5     1744.21     1670.24    122.62 o
 -10  -1   5      311.70      320.79     15.29 o
  -9  -1   5      583.78      596.36     36.04 o
  -8  -1   5     3956.45     4028.87    155.83 o
  -7  -1   5     1045.10     1103.55     52.03 o
  -6  -1   5      141.70      127.83      8.73 o
  -5  -1   5     2789.56     2741.52    138.81 o
  -4  -1   5     4569.36     4560.57    210.33 o
  -3  -1   5     3481.94     3058.23    103.47 o
  -2  -1   5     8111.95     8115.00    254.60 o
  -1  -1   5     8195.44     7896.70    241.42 o
   0  -1   5     5011.85     4689.03    201.72 o
   1  -1   5    26050.21    26086.65   1668.91 o
   2  -1   5     7885.39     7694.40    351.48 o
   3  -1   5    29796.21    30890.56   1934.80 o
   4  -1   5     1924.32     1913.87     57.85 o
   5  -1   5      492.07      529.81     16.12 o
   6  -1   5      235.60      263.72      7.13 o
   7  -1   5      882.87      952.11     24.96 o
   8  -1   5      194.73      201.39      8.99 o
   9  -1   5       77.44       81.24      5.25 o
  10  -1   5      776.37      808.08     26.90 o
  11  -1   5      532.69      515.43     30.76 o
 -11   0   5     1012.18     1016.84     73.79 o
 -10   0   5     3327.19     3335.56     98.60 o
  -9   0   5      879.81      904.69     21.58 o
  -8   0   5     5746.97     5764.12    136.44 o
  -7   0   5      145.08      139.52      8.61 o
  -6   0   5     4712.98     4753.43     90.18 o
  -5   0   5     1590.45     1442.22     29.25 o
  -4   0   5     8811.97     8315.20    157.93 o
  -3   0   5     1402.02     1263.45     34.04 o
  -2   0   5      673.50      543.45     11.76 o
  -1   0   5     1887.93     1847.55     60.91 o
   0   0   5    30695.26    26618.97   1282.04 o
   1   0   5     7340.91     7420.64    426.49 o
   2   0   5    15706.25    16457.33    647.87 o
   3   0   5     5801.35     5612.36    207.74 o
   4   0   5      159.21      139.44     11.45 o
   5   0   5      183.67      230.29     10.54 o
   6   0   5     2767.65     2863.91     94.92 o
   7   0   5     1156.61     1186.12     28.09 o
   8   0   5     3785.14     3945.86     93.86 o
   9   0   5      595.98      593.05     18.91 o
  10   0   5      242.78      259.96     12.09 o
  11   0   5      812.92      821.36     42.71 o
 -11   1   5     2535.29     2326.69    128.31 o
 -10   1   5      631.86      655.52     20.51 o
  -9   1   5     2501.79     2545.11     57.24 o
  -8   1   5     2256.26     2324.39     53.87 o
  -7   1   5     1428.49     1469.84     34.10 o
  -6   1   5      693.65      676.77     20.32 o
  -5   1   5     8245.30     7853.09    140.30 o
  -4   1   5      828.61      747.55     14.28 o
  -3   1   5     5819.13     5464.07     99.59 o
  -2   1   5      621.02      603.40     13.67 o
  -1   1   5     1573.43     1486.38     38.36 o
   0   1   5     6960.62     6359.56    147.50 o
   1   1   5       66.80       74.45      3.66 o
   2   1   5      440.38      374.66     13.35 o
   3   1   5     7537.35     6928.42    155.50 o
   4   1   5      864.30      794.34     41.22 o
   5   1   5     2961.86     2716.35    134.92 o
   6   1   5     4604.05     4485.22    286.18 o
   7   1   5     7982.40     7880.03    363.24 o
   8   1   5     4317.02     4298.07    172.51 o
   9   1   5      896.35      862.16     39.95 o
  10   1   5     1156.75     1076.07     65.02 o
  11   1   5      773.04      758.74     37.62 o
  12   1   5       77.93       53.86     18.36 o
 -11   2   5     1389.29     1252.37     70.11 o
 -10   2   5     1651.47     1621.22     68.61 o
  -9   2   5      202.91      201.64     12.12 o
  -8   2   5     2769.29     2843.19     63.85 o
  -7   2   5       44.28       50.66      3.55 o
  -6   2   5     1412.12     1335.36     26.57 o
  -5   2   5     2507.13     2460.70     62.58 o
  -4   2   5     3451.45     3205.09     70.52 o
  -3   2   5      191.61      233.64      6.55 o
  -2   2   5      362.98      349.66     12.72 o
  -1   2   5     1875.96     1850.93     42.52 o
   0   2   5    14629.61    12988.86    297.40 o
   1   2   5      399.29      394.04      8.72 o
   2   2   5     3918.69     3403.95     68.78 o
   3   2   5     1754.10     1505.15     37.62 o
   4   2   5     7361.01     6588.31    146.23 o
   5   2   5     6828.36     6093.64    137.09 o
   6   2   5     6391.30     5845.98    229.41 o
   7   2   5     4038.42     4032.62    143.60 o
   8   2   5     4488.43     4375.83     83.77 o
   9   2   5       60.91       59.16      5.36 o
  10   2   5      947.22      944.85     92.75 o
  11   2   5      749.76      631.23     54.09 o
  12   2   5      305.45      296.44     34.15 o
 -11   3   5     1577.68     1399.77    107.33 o
 -10   3   5       56.48       49.68      6.11 o
  -9   3   5      577.56      545.14     18.93 o
  -8   3   5      758.58      736.92     30.02 o
  -7   3   5     2010.44     2076.20     78.42 o
  -6   3   5     1917.20     1876.15     53.57 o
  -5   3   5     4293.90     4080.20     74.72 o
  -4   3   5     1882.11     1770.67     32.25 o
  -3   3   5     5567.50     5191.35     94.00 o
  -2   3   5     1055.17     1062.26     18.71 o
  -1   3   5     3366.76     2852.10     63.27 o
   0   3   5     4238.12     3750.59    110.70 o
   1   3   5     3031.19     2701.34     67.00 o
   2   3   5     3536.43     3174.00     82.20 o
   3   3   5     9493.59     8657.74    208.09 o
   4   3   5      874.50      738.74     17.28 o
   5   3   5     8265.30     7706.67    176.60 o
   6   3   5     3145.41     3122.83     90.57 o
   7   3   5     3705.30     3571.19    154.51 o
   8   3   5      773.91      830.48     50.60 o
   9   3   5       47.66       54.12      6.50 o
  10   3   5     1277.23     1276.40     43.96 o
  11   3   5      717.40      689.81     84.02 o
 -11   4   5      635.33      595.55     57.52 o
 -10   4   5      491.61      480.56     30.79 o
  -9   4   5      382.56      335.96     15.01 o
  -8   4   5     3627.27     3819.75    141.86 o
  -7   4   5     2023.91     2064.91     56.73 o
  -6   4   5     6455.58     6376.59    137.53 o
  -5   4   5     3595.36     3544.29     71.17 o
  -4   4   5     4930.79     4658.62     93.52 o
  -3   4   5     1885.12     1663.54     33.43 o
  -2   4   5      439.69      350.37      7.54 o
  -1   4   5     5995.92     5680.76    106.67 o
   0   4   5     4062.13     3591.19    103.62 o
   1   4   5      265.22      246.74      6.30 o
   2   4   5      179.61      262.49      6.85 o
   3   4   5     1711.93     1704.44     34.10 o
   4   4   5     1849.23     1659.66     37.87 o
   5   4   5     2340.30     2339.80     51.53 o
   6   4   5     1271.58     1214.66     27.69 o
   7   4   5      707.00      749.31     38.37 o
   8   4   5     1308.80     1228.88     69.02 o
   9   4   5      470.00      474.01     17.06 o
  10   4   5     2722.75     2688.43    146.85 o
  11   4   5     1700.78     1723.13     81.79 o
 -10   5   5       80.66       79.08     23.47 o
  -9   5   5     2072.99     2053.34     74.84 o
  -8   5   5     1407.03     1521.00     37.82 o
  -7   5   5     4617.16     4725.02    103.76 o
  -6   5   5     1417.43     1462.98     30.58 o
  -5   5   5     1778.37     1892.16     37.88 o
  -4   5   5     1055.12     1009.84     48.05 o
  -3   5   5     5078.31     4973.19    109.71 o
  -2   5   5      760.29      735.41     23.92 o
  -1   5   5     5664.87     5571.48    124.77 o
   0   5   5      679.07      643.94     13.79 o
   1   5   5      420.17      465.77     15.11 o
   2   5   5       89.99       89.09      4.49 o
   3   5   5     1344.61     1259.10     25.26 o
   4   5   5     3511.48     3478.18     93.76 o
   5   5   5     2247.04     2177.19     65.33 o
   6   5   5       41.41       53.82      7.59 o
   7   5   5     1890.21     1859.63     45.29 o
   8   5   5     1216.86     1314.91     31.83 o
   9   5   5     1617.20     1637.58     52.57 o
  10   5   5     2999.49     3115.10    133.25 o
  11   5   5     2583.53     2569.38    123.56 o
 -10   6   5      276.80      287.05     34.57 o
  -9   6   5      766.55      761.45     34.08 o
  -8   6   5     2363.19     2473.88     59.20 o
  -7   6   5      618.30      617.57     15.34 o
  -6   6   5      647.79      712.15     33.53 o
  -5   6   5      256.41      270.23      8.87 o
  -4   6   5     3334.08     3352.27    134.72 o
  -3   6   5      187.09      169.80     11.77 o
  -2   6   5     2090.18     2047.46     86.85 o
  -1   6   5     6066.21     5843.84    197.93 o
   0   6   5     2730.66     2655.21     55.51 o
   1   6   5      609.73      698.32     17.11 o
   2   6   5     4837.77     4853.60    152.71 o
   3   6   5     1767.90     1657.15     82.47 o
   4   6   5     6989.16     7018.42    172.00 o
   5   6   5      308.36      337.53     12.65 o
   6   6   5      108.46      120.65      6.75 o
   7   6   5     1161.65     1205.58     33.09 o
   8   6   5     2917.64     3018.94    143.80 o
   9   6   5     1432.27     1483.33     40.47 o
  10   6   5     3279.45     3359.20    123.78 o
  11   6   5      422.66      402.96     29.26 o
  -9   7   5      860.69      829.16     29.19 o
  -8   7   5      357.35      350.16     15.41 o
  -7   7   5     1001.44     1005.90     23.19 o
  -6   7   5       79.17       95.61      7.13 o
  -5   7   5      684.24      728.42     16.66 o
  -4   7   5     3151.87     3191.22     80.44 o
  -3   7   5    15307.91    15827.73    582.71 o
  -2   7   5      308.68      306.41     25.89 o
  -1   7   5     8839.22     8980.46    283.88 o
   0   7   5     1701.84     1755.09     54.39 o
   1   7   5     4277.30     4321.50    133.53 o
   2   7   5     1214.78     1202.43     42.43 o
   3   7   5     3756.58     3773.45    119.61 o
   4   7   5      357.91      356.24     12.38 o
   5   7   5      739.55      754.07     30.45 o
   6   7   5      229.36      258.77     11.98 o
   7   7   5     3127.32     3322.16     70.86 o
   8   7   5      948.89      995.92     58.70 o
   9   7   5     1423.76     1401.62     79.16 o
  10   7   5      698.99      676.00     30.43 o
  -9   8   5      218.58      219.85     13.73 o
  -8   8   5     1184.12     1127.63     59.07 o
  -7   8   5      238.53      223.53     10.33 o
  -6   8   5     1079.28     1159.02     29.71 o
  -5   8   5      819.47      874.07     20.18 o
  -4   8   5     7050.67     7317.30    216.42 o
  -3   8   5     1934.26     1968.32     43.71 o
  -2   8   5     8122.25     8496.58    369.18 o
  -1   8   5     3719.28     3698.22    211.69 o
   0   8   5     4306.13     4355.23     98.75 o
   1   8   5      469.05      451.65     17.77 o
   2   8   5     3690.99     3777.96     83.39 o
   3   8   5       41.99       51.35      4.01 o
   4   8   5     2958.14     3036.81     61.98 o
   5   8   5       40.02       41.93      4.83 o
   6   8   5      152.59      167.35      6.48 o
   7   8   5      920.63     1001.09     25.58 o
   8   8   5      435.39      422.61     38.39 o
   9   8   5      377.99      321.95     23.96 o
  10   8   5      739.33      668.84     31.42 o
  -8   9   5      215.10      206.66     21.88 o
  -7   9   5     1436.21     1390.01     44.52 o
  -6   9   5      274.51      295.96     22.14 o
  -5   9   5     1700.29     1773.71     39.72 o
  -4   9   5     1772.54     1881.97     63.60 o
  -3   9   5     2046.38     2074.08     51.14 o
  -2   9   5      258.21      255.02     11.28 o
  -1   9   5     2381.75     2415.31    132.45 o
   0   9   5     1691.64     1733.77     86.82 o
   1   9   5     1990.88     2099.32     79.60 o
   2   9   5     1084.95     1116.11     21.92 o
   3   9   5      602.97      638.09     26.93 o
   4   9   5     1301.44     1309.57     34.33 o
   5   9   5      126.69      142.84      7.96 o
   6   9   5      203.76      236.42      8.07 o
   7   9   5     2731.74     2914.32     93.58 o
   8   9   5      428.96      422.39     15.54 o
   9   9   5      573.09      515.36     53.82 o
  -7  10   5      444.26      426.88     23.75 o
  -6  10   5      704.28      664.67     53.52 o
  -5  10   5      540.79      524.40     17.95 o
  -4  10   5     1119.03     1157.19     31.63 o
  -3  10   5       34.83       44.85      6.57 o
  -2  10   5      824.00      851.76     31.20 o
  -1  10   5      384.07      431.43     14.72 o
   0  10   5     2842.28     2953.64    136.50 o
   1  10   5      843.43      940.46     29.24 o
   2  10   5     2263.38     2376.92     61.93 o
   3  10   5      937.67      955.74     30.39 o
   4  10   5     2045.25     2094.02     45.74 o
   5  10   5      925.18      917.75     23.88 o
   6  10   5     1802.06     1926.36     52.60 o
   7  10   5     1365.20     1421.04     39.87 o
   8  10   5     1127.58     1134.62     47.00 o
  -6  11   5       43.01        8.40     23.30 o
  -5  11   5      172.92      171.51     13.20 o
  -4  11   5      490.16      463.86     31.74 o
  -3  11   5      440.53      436.21     27.58 o
  -2  11   5      347.82      352.82     12.63 o
  -1  11   5     3025.60     3206.56     74.58 o
   0  11   5     2268.75     2435.50     85.74 o
   1  11   5     4060.98     4268.37     99.51 o
   2  11   5      312.22      306.18     11.73 o
   3  11   5     1537.61     1652.17     37.78 o
   4  11   5     1767.28     1822.25     51.45 o
   5  11   5      955.69      995.01     26.67 o
   6  11   5     1247.05     1291.20     41.05 o
   7  11   5      897.30      852.92     27.29 o
  -4  12   5      407.09      433.52     38.85 o
  -3  12   5      210.81      181.58     20.72 o
  -2  12   5     2195.95     2203.54     98.32 o
  -1  12   5      894.59      840.69     40.46 o
   0  12   5     2336.40     2416.43     74.89 o
   1  12   5      738.06      743.88     25.21 o
   2  12   5     1273.30     1280.88     33.69 o
   3  12   5      409.60      394.01     12.40 o
   4  12   5     1951.11     1888.15     81.89 o
   5  12   5      422.93      386.20     15.46 o
   6  12   5      206.27      186.38     11.03 o
  -1  13   5      639.34      538.91     30.49 o
   0  13   5      126.00      114.28     15.75 o
   1  13   5      781.43      750.27     40.00 o
   2  13   5       26.08       19.83      9.02 o
   3  13   5     1967.55     1768.85    133.51 o
  -3 -11   6      196.32      173.16     24.49 o
  -2 -11   6      612.21      500.32     44.88 o
  -1 -11   6      321.39      275.74     29.92 o
   0 -11   6     1628.56     1439.14    101.61 o
   1 -11   6      590.79      463.59     40.15 o
   2 -11   6       24.13       28.76     21.03 o
  -5 -10   6      714.09      677.20     35.79 o
  -4 -10   6       41.62       24.13     11.54 o
  -3 -10   6      809.87      674.83     51.91 o
  -2 -10   6      280.43      276.62     21.91 o
  -1 -10   6      608.91      556.87     32.07 o
   0 -10   6       80.36       66.08     11.99 o
   1 -10   6     1367.87     1329.47     65.29 o
   2 -10   6       50.81       47.26     25.32 o
   3 -10   6     1112.80     1090.60     72.85 o
   4 -10   6      755.59      673.62     54.51 o
  -7  -9   6      854.84      811.16     28.56 o
  -6  -9   6      198.96      179.82     16.30 o
  -5  -9   6      131.03      126.10     16.97 o
  -4  -9   6      647.00      586.33     37.81 o
  -3  -9   6      488.49      422.29     29.36 o
  -2  -9   6      862.69      887.17     56.89 o
  -1  -9   6       33.23       28.38      7.84 o
   0  -9   6     2862.37     2791.29     96.96 o
   1  -9   6      266.20      239.00     15.93 o
   2  -9   6     2232.36     2259.05    114.60 o
   3  -9   6     1333.36     1312.73     53.49 o
   4  -9   6     3112.07     3237.04    208.36 o
   5  -9   6      491.55      440.72     25.92 o
   6  -9   6     1400.65     1331.72     52.70 o
  -8  -8   6     1584.02     1523.69    168.94 o
  -7  -8   6     1019.32     1056.87    116.34 o
  -6  -8   6      601.94      605.10     46.01 o
  -5  -8   6     1607.56     1535.52     88.78 o
  -4  -8   6      798.52      805.79     47.35 o
  -3  -8   6     2056.28     1967.71     50.20 o
  -2  -8   6     1226.43     1190.37     56.04 o
  -1  -8   6      689.94      722.95     22.87 o
   0  -8   6      203.81      192.47     14.93 o
   1  -8   6     3390.39     3403.12    145.19 o
   2  -8   6      347.66      356.25     26.97 o
   3  -8   6     2686.35     2643.40     63.76 o
   4  -8   6     1264.74     1240.80     39.25 o
   5  -8   6     1753.83     1648.38     66.07 o
   6  -8   6       93.37       84.62      9.56 o
   7  -8   6      558.84      563.62     82.62 o
  -9  -7   6      917.98      891.28     75.34 o
  -8  -7   6     1144.19     1228.73    130.50 o
  -7  -7   6      797.41      836.01     60.90 o
  -6  -7   6     2067.10     1975.92    142.09 o
  -5  -7   6     2117.69     2053.95     54.79 o
  -4  -7   6     3705.76     3606.61     83.29 o
  -3  -7   6     3872.98     3833.87    112.99 o
  -2  -7   6      441.28      421.43     41.21 o
  -1  -7   6       88.27       86.08     13.74 o
   0  -7   6     3460.21     3480.10    226.55 o
   1  -7   6      218.31      200.10     17.34 o
   2  -7   6      595.61      574.57     21.20 o
   3  -7   6      194.56      186.85      8.32 o
   4  -7   6      626.78      655.97     26.80 o
   5  -7   6       48.89       55.16      7.01 o
   6  -7   6      631.94      629.70     16.93 o
   7  -7   6      292.01      298.68     20.10 o
   8  -7   6     1361.27     1344.71     49.96 o
 -10  -6   6     1257.11     1065.01    154.89 o
  -9  -6   6      323.60      322.04     31.06 o
  -8  -6   6     1176.48     1141.12     80.16 o
  -7  -6   6      449.11      446.56     35.18 o
  -6  -6   6     2328.57     2315.23    116.25 o
  -5  -6   6     2654.69     2564.02     56.34 o
  -4  -6   6     1250.26     1225.55     29.16 o
  -3  -6   6     3233.60     3217.36     96.31 o
  -2  -6   6      580.09      592.44     20.50 o
  -1  -6   6      154.49      148.93      6.16 o
   0  -6   6     1266.02     1277.47     29.96 o
   1  -6   6     1551.97     1608.55     43.23 o
   2  -6   6     1201.63     1226.68     43.40 o
   3  -6   6       75.66       83.39      7.66 o
   4  -6   6      527.50      548.81     20.22 o
   5  -6   6      421.67      441.53     16.71 o
   6  -6   6      260.03      288.41     10.51 o
   7  -6   6     1070.84     1147.15     28.18 o
   8  -6   6     2068.90     2081.30     66.57 o
   9  -6   6      819.15      703.90     26.90 o
 -10  -5   6      372.63      359.47     50.75 o
  -9  -5   6      158.23      136.06     17.89 o
  -8  -5   6      157.27      141.00     19.42 o
  -7  -5   6     1123.80     1140.67     58.75 o
  -6  -5   6     1186.43     1172.71     51.97 o
  -5  -5   6     1878.28     1803.33     90.14 o
  -4  -5   6     1081.10     1096.84     24.87 o
  -3  -5   6     2741.35     2727.59     55.82 o
  -2  -5   6      314.01      287.51     13.90 o
  -1  -5   6      699.84      682.65     24.54 o
   0  -5   6     5628.61     5826.15    192.66 o
   1  -5   6      479.56      450.87     17.52 o
   2  -5   6     2594.62     2675.78     77.06 o
   3  -5   6      137.90      158.07      9.63 o
   4  -5   6     1714.51     1788.99     41.89 o
   5  -5   6     2935.44     3036.51     95.17 o
   6  -5   6     1853.30     1871.73     40.68 o
   7  -5   6      520.18      563.51     21.39 o
   8  -5   6     1363.70     1418.73     34.08 o
   9  -5   6      231.21      239.59     13.36 o
  10  -5   6      698.46      644.39     28.14 o
 -10  -4   6      100.19       97.59     12.87 o
  -9  -4   6       36.62       46.39     12.09 o
  -8  -4   6       52.05       57.51      7.91 o
  -7  -4   6      675.86      697.66     30.41 o
  -6  -4   6     3273.05     3323.40    147.12 o
  -5  -4   6     2595.52     2680.86    107.83 o
  -4  -4   6     1789.61     1760.79     92.02 o
  -3  -4   6     5800.86     5729.90    255.00 o
  -2  -4   6     3112.78     3217.21    103.37 o
  -1  -4   6     5038.33     5342.29    166.91 o
   0  -4   6     6511.35     6537.89    164.42 o
   1  -4   6     6076.50     6510.73    200.73 o
   2  -4   6      155.43      167.73      6.78 o
   3  -4   6     2067.05     2156.65     57.28 o
   4  -4   6      575.76      636.33     19.70 o
   5  -4   6     5167.88     5426.29    120.08 o
   6  -4   6      253.03      265.78      8.89 o
   7  -4   6     1167.49     1263.73     28.40 o
   8  -4   6      117.06      127.40      6.54 o
   9  -4   6      376.95      404.05     16.17 o
  10  -4   6      170.23      174.57     13.45 o
 -11  -3   6      989.48      813.16     57.47 o
 -10  -3   6       81.01       62.42      7.94 o
  -9  -3   6      203.81      203.01     31.88 o
  -8  -3   6      292.08      293.73     27.04 o
  -7  -3   6     1757.88     1813.83    106.81 o
  -6  -3   6     4481.98     4561.29    218.99 o
  -5  -3   6      800.26      757.06     56.41 o
  -4  -3   6     1984.39     1882.44     86.28 o
  -3  -3   6     8288.15     7858.58    232.31 o
  -2  -3   6     4364.20     3987.48    115.93 o
  -1  -3   6     6804.09     6889.92    188.60 o
   0  -3   6    16993.58    17648.40    520.02 o
   1  -3   6     1301.04     1288.27     49.35 o
   2  -3   6     2837.06     2910.47    103.01 o
   3  -3   6       95.91       86.20      7.70 o
   4  -3   6     2515.67     2693.19     70.92 o
   5  -3   6      443.03      455.61     12.99 o
   6  -3   6       41.68       38.87      4.41 o
   7  -3   6      869.68      870.22     21.70 o
   8  -3   6     1475.36     1513.17     33.60 o
   9  -3   6      448.55      475.49     15.05 o
  10  -3   6     1709.01     1753.98     65.02 o
  11  -3   6      359.28      313.47     47.97 o
 -11  -2   6      548.35      491.61     30.02 o
 -10  -2   6      334.38      342.07     19.56 o
  -9  -2   6     1368.39     1462.62     82.55 o
  -8  -2   6     1574.21     1609.35     82.00 o
  -7  -2   6     3314.68     3375.36     83.39 o
  -6  -2   6     3098.62     3066.23     71.02 o
  -5  -2   6       48.22       63.98      4.44 o
  -4  -2   6      404.10      351.11     21.26 o
  -3  -2   6     2985.82     2565.32     66.29 o
  -2  -2   6     4170.63     4111.49     97.38 o
  -1  -2   6     4288.94     4216.69    130.39 o
   0  -2   6      774.70      802.65     27.14 o
   1  -2   6     2579.27     2631.15    103.43 o
   2  -2   6     1146.24     1227.20     36.77 o
   3  -2   6     1747.94     1878.78     49.46 o
   4  -2   6     2524.67     2816.44    106.85 o
   5  -2   6     7944.58     8745.75    220.90 o
   6  -2   6      171.21      175.14      5.99 o
   7  -2   6     2065.78     2222.37     46.64 o
   8  -2   6      512.67      544.93     18.27 o
   9  -2   6     1166.86     1200.38     31.33 o
  10  -2   6      277.87      279.18     18.50 o
  11  -2   6     1677.80     1715.19     82.38 o
 -11  -1   6     2003.33     1794.08     92.06 o
 -10  -1   6      378.67      395.75     24.99 o
  -9  -1   6     2270.77     2215.99     53.76 o
  -8  -1   6      741.53      776.79     18.64 o
  -7  -1   6     3319.62     3416.67     93.41 o
  -6  -1   6       64.24       66.27     11.78 o
  -5  -1   6     1791.10     1790.36     35.99 o
  -4  -1   6      198.18      171.70      7.76 o
  -3  -1   6     5506.80     5145.42    120.73 o
  -2  -1   6     4087.61     3991.71     84.78 o
  -1  -1   6     7429.91     7865.15    276.79 o
   0  -1   6     2063.72     2029.81     95.05 o
   1  -1   6     5308.52     5477.77    363.90 o
   2  -1   6     4556.59     4195.21    252.55 o
   3  -1   6     2934.20     3162.67    150.29 o
   4  -1   6    10546.34    10715.98    303.19 o
   5  -1   6     5938.16     6448.41    184.80 o
   6  -1   6      927.58      961.21     22.82 o
   7  -1   6      478.51      524.52     14.17 o
   8  -1   6     1907.27     1918.54     45.21 o
   9  -1   6      700.78      751.33     22.03 o
  10  -1   6     1216.96     1235.03     37.18 o
  11  -1   6       81.88       85.86     14.23 o
 -11   0   6      584.87      531.71     44.03 o
 -10   0   6     1712.90     1754.78     44.77 o
  -9   0   6     1552.20     1625.78     74.47 o
  -8   0   6       72.72       76.20      5.14 o
  -7   0   6      144.57      145.42      6.56 o
  -6   0   6     2064.38     2018.93     42.56 o
  -5   0   6      232.47      230.41      6.07 o
  -4   0   6     3290.04     3173.18     63.80 o
  -3   0   6    10957.69    10547.35    351.18 o
  -2   0   6     4724.26     4565.91    106.58 o
  -1   0   6     6642.05     6395.53    187.91 o
   0   0   6     4292.37     4344.37    186.20 o
   1   0   6     8805.47     7978.29    335.66 o
   2   0   6    10941.90    10813.12    527.45 o
   3   0   6    11914.23    12120.56    340.60 o
   4   0   6     6077.15     5905.81    323.89 o
   5   0   6     4110.11     4294.46    322.28 o
   6   0   6       41.51       51.86      4.43 o
   7   0   6     1125.75     1184.50     28.76 o
   8   0   6      729.57      762.09     19.72 o
   9   0   6      819.98      899.00     24.97 o
  10   0   6       37.29       39.92      5.30 o
  11   0   6      158.65      160.00     19.29 o
 -11   1   6      953.78      916.84     68.25 o
 -10   1   6     2253.09     2231.20     78.05 o
  -9   1   6      975.56     1062.62     46.41 o
  -8   1   6     1827.36     1849.57     41.42 o
  -7   1   6     2711.13     2640.18     74.58 o
  -6   1   6     3264.90     3353.55     69.65 o
  -5   1   6      496.84      433.23     10.39 o
  -4   1   6     8246.85     8042.93    141.96 o
  -3   1   6     1914.74     1584.87     29.49 o
  -2   1   6     1232.44     1165.87     30.55 o
  -1   1   6     1459.78     1262.29     29.47 o
   0   1   6     1205.23     1025.36     25.35 o
   1   1   6    19444.81    18744.47    636.08 o
   2   1   6    12818.75    11809.78    626.16 o
   3   1   6     2639.21     2640.79     69.02 o
   4   1   6    14655.30    14347.25    614.43 o
   5   1   6      776.09      755.15     28.78 o
   6   1   6       47.19       61.28     10.99 o
   7   1   6      834.65      828.92     36.93 o
   8   1   6     1428.46     1404.66     36.83 o
   9   1   6      478.20      472.30     52.89 o
  10   1   6      147.45      151.12     24.64 o
  11   1   6       62.14       60.85     14.67 o
 -11   2   6      897.99      788.16     42.43 o
 -10   2   6     2503.36     2417.71     79.88 o
  -9   2   6     2550.92     2621.78     87.79 o
  -8   2   6     1128.64     1141.03     30.64 o
  -7   2   6     4840.15     5013.66    109.87 o
  -6   2   6     6510.81     6412.78    123.11 o
  -5   2   6     1926.52     1963.41     33.50 o
  -4   2   6     1634.64     1385.50     28.04 o
  -3   2   6     1093.12     1072.36     20.32 o
  -2   2   6      710.51      637.77     13.69 o
  -1   2   6     1719.76     1611.39     38.35 o
   0   2   6     2969.91     2825.80     78.79 o
   1   2   6     7485.66     6823.59    179.22 o
   2   2   6     5968.16     5627.48    137.13 o
   3   2   6      273.37      312.06      7.76 o
   4   2   6      819.43      773.96     20.98 o
   5   2   6     5720.43     5393.03    135.90 o
   6   2   6     2103.54     1903.59     83.84 o
   7   2   6     6179.58     5907.02    247.60 o
   8   2   6     1022.49     1047.92     38.31 o
   9   2   6     1362.50     1444.01    101.67 o
  10   2   6       39.51       35.69     11.80 o
  11   2   6      621.92      591.61     63.47 o
 -11   3   6     1481.24     1120.33     89.89 o
 -10   3   6     1690.65     1571.87     72.75 o
  -9   3   6     1117.87     1135.05     32.80 o
  -8   3   6     1207.50     1214.56     37.68 o
  -7   3   6     4989.68     4889.12    100.54 o
  -6   3   6     2125.51     2235.81     57.49 o
  -5   3   6      346.85      332.30      8.27 o
  -4   3   6     2178.75     2188.36     42.53 o
  -3   3   6      685.12      624.55     13.65 o
  -2   3   6     1828.19     1766.82     32.67 o
  -1   3   6      126.91      109.16      4.16 o
   0   3   6     5163.96     4852.83    104.84 o
   1   3   6    13285.13    12033.25    305.09 o
   2   3   6     2689.44     2557.85     62.23 o
   3   3   6     1162.13     1136.17     45.42 o
   4   3   6     7032.96     6288.21    141.10 o
   5   3   6     3294.47     3017.27     78.21 o
   6   3   6     9247.60     8876.37    220.79 o
   7   3   6     2662.48     2612.69    101.10 o
   8   3   6     2859.77     2865.00    170.39 o
   9   3   6      309.97      334.80     23.77 o
  10   3   6     1189.93     1228.03     41.09 o
  11   3   6       32.78       28.81     17.31 o
 -11   4   6      126.59      161.19     32.48 o
 -10   4   6     2885.07     2690.45    148.59 o
  -9   4   6      284.55      300.42     11.42 o
  -8   4   6      602.23      620.27     27.68 o
  -7   4   6     2349.34     2447.27     70.47 o
  -6   4   6     4906.32     4936.91    117.28 o
  -5   4   6      480.85      471.18     18.50 o
  -4   4   6      825.96      752.15     19.85 o
  -3   4   6      398.71      398.39      9.04 o
  -2   4   6     3869.92     3605.79     72.95 o
  -1   4   6     3051.48     3020.45     96.65 o
   0   4   6      849.98      760.82     46.92 o
   1   4   6    11535.75    10628.61    459.64 o
   2   4   6     2919.35     2650.64     71.85 o
   3   4   6     5590.00     5302.89    161.15 o
   4   4   6    10599.15    10059.04    237.89 o
   5   4   6     8857.15     8465.17    202.03 o
   6   4   6     3721.91     3492.05     78.03 o
   7   4   6     2508.53     2587.64     58.21 o
   8   4   6      388.04      413.48     17.02 o
   9   4   6     1521.01     1486.89    116.40 o
  10   4   6       51.37       56.61      7.98 o
  11   4   6      268.58      282.35     23.13 o
 -10   5   6      137.45      140.28     13.98 o
  -9   5   6      875.85      913.21     30.09 o
  -8   5   6      958.42      920.05     22.66 o
  -7   5   6     6581.11     6878.68    162.27 o
  -6   5   6     2314.87     2444.11     50.14 o
  -5   5   6     3543.53     3593.64     73.46 o
  -4   5   6     1502.29     1451.93     29.11 o
  -3   5   6     2313.74     2211.82     50.30 o
  -2   5   6     3494.80     3353.58     69.26 o
  -1   5   6     2762.59     2722.47     50.16 o
   0   5   6      616.56      547.47     24.20 o
   1   5   6     6008.23     5783.32    220.14 o
   2   5   6      884.20      874.55     51.45 o
   3   5   6     2605.64     2623.99     94.23 o
   4   5   6     6787.14     6531.41    149.48 o
   5   5   6     3058.82     2894.03     64.54 o
   6   5   6     1723.07     1798.81     40.37 o
   7   5   6      451.52      471.04     14.71 o
   8   5   6     1458.59     1474.31     58.14 o
   9   5   6      771.55      813.82     54.56 o
  10   5   6      395.23      401.33     18.77 o
  11   5   6      226.45      158.95     33.09 o
 -10   6   6     1344.54     1308.94     64.12 o
  -9   6   6      280.72      236.22     16.13 o
  -8   6   6     1506.57     1520.78     35.80 o
  -7   6   6     2952.64     3159.57     69.23 o
  -6   6   6     2768.34     2876.42     59.31 o
  -5   6   6     1219.46     1255.54     49.50 o
  -4   6   6     1803.91     1807.75     62.85 o
  -3   6   6     2126.20     2176.40     53.22 o
  -2   6   6     6238.96     6091.76    155.63 o
  -1   6   6      516.35      516.21     15.43 o
   0   6   6      410.00      450.81     11.09 o
   1   6   6     2875.43     2915.79    122.64 o
   2   6   6       45.12       47.11      3.98 o
   3   6   6      822.46      781.38     25.12 o
   4   6   6     1574.14     1606.74     57.37 o
   5   6   6      432.41      431.69     29.70 o
   6   6   6     1785.02     1772.13     48.73 o
   7   6   6      800.21      863.78     35.25 o
   8   6   6     1327.51     1355.86     57.47 o
   9   6   6     5576.79     5702.63    285.30 o
  10   6   6      569.02      587.83     38.90 o
  11   6   6      798.82      754.09     43.47 o
  -9   7   6     1578.33     1480.54     61.60 o
  -8   7   6      506.59      510.57     18.14 o
  -7   7   6     1677.10     1753.78     41.22 o
  -6   7   6      436.43      464.07     13.19 o
  -5   7   6      511.29      524.94     13.68 o
  -4   7   6     1272.52     1320.45     27.53 o
  -3   7   6     3484.73     3450.60    150.10 o
  -2   7   6      841.90      842.39     17.88 o
  -1   7   6       95.60      103.03      7.18 o
   0   7   6       50.40       56.18      3.72 o
   1   7   6     1251.07     1228.11     27.05 o
   2   7   6     1920.30     1932.10     43.09 o
   3   7   6     2198.48     2184.34     55.24 o
   4   7   6     2311.64     2333.67     93.59 o
   5   7   6     1435.27     1493.83     81.84 o
   6   7   6     2923.59     3095.21     95.18 o
   7   7   6      681.11      717.43     23.48 o
   8   7   6     3833.28     4113.51    164.30 o
   9   7   6     2393.17     2549.15    112.37 o
  10   7   6      910.79      851.75     48.28 o
  -9   8   6       68.18       45.16     20.17 o
  -8   8   6      696.71      660.37     29.75 o
  -7   8   6      470.20      489.46     16.39 o
  -6   8   6      588.95      591.21     16.57 o
  -5   8   6     1693.94     1825.42     38.60 o
  -4   8   6      266.11      295.35     10.79 o
  -3   8   6     3081.55     3231.02    178.70 o
  -2   8   6     1550.00     1579.37     63.78 o
  -1   8   6      691.80      720.01     38.97 o
   0   8   6       45.20       58.04      4.10 o
   1   8   6     4340.25     4410.15    123.20 o
   2   8   6      647.44      647.12     29.44 o
   3   8   6     3376.02     3474.97     95.41 o
   4   8   6     1249.70     1307.47     53.61 o
   5   8   6      805.56      866.09     23.52 o
   6   8   6      877.30      912.48     24.80 o
   7   8   6     1570.29     1753.69     50.29 o
   8   8   6     1584.27     1647.92     97.21 o
   9   8   6     2387.92     2346.08    121.31 o
  10   8   6       58.44       77.75     12.85 o
  -8   9   6       61.83       55.21     10.47 o
  -7   9   6      399.82      395.51     24.40 o
  -6   9   6      768.59      785.43     26.32 o
  -5   9   6     3168.16     3325.63     76.70 o
  -4   9   6     1941.57     2021.04     48.95 o
  -3   9   6     3644.99     3794.55    100.73 o
  -2   9   6     2682.21     2728.34     99.17 o
  -1   9   6      256.30      255.93     11.15 o
   0   9   6     2563.38     2605.61    131.33 o
   1   9   6     1530.83     1604.98     38.19 o
   2   9   6     1955.32     2006.33     40.25 o
   3   9   6      189.53      188.52      6.93 o
   4   9   6      124.58      125.60      6.10 o
   5   9   6      148.94      158.51      9.40 o
   6   9   6      911.58      998.66     27.76 o
   7   9   6      288.23      305.53     11.85 o
   8   9   6     1205.46     1235.60     46.90 o
   9   9   6      482.34      450.01     43.30 o
  -7  10   6      349.72      342.68     40.90 o
  -6  10   6     1568.54     1556.88     77.78 o
  -5  10   6     1240.67     1268.91     44.44 o
  -4  10   6     2549.65     2557.90     67.78 o
  -3  10   6     1094.07     1099.65     25.61 o
  -2  10   6     1515.31     1559.73     46.74 o
  -1  10   6       68.22       68.69      5.31 o
   0  10   6     1962.44     2101.90     69.61 o
   1  10   6      583.40      608.15     22.64 o
   2  10   6     1211.47     1243.57     42.74 o
   3  10   6      438.53      457.59     22.32 o
   4  10   6       34.39       52.07      8.17 o
   5  10   6      368.87      409.52     13.30 o
   6  10   6      574.72      600.73     22.90 o
   7  10   6      137.78      138.44      8.28 o
   8  10   6      313.62      294.46     22.84 o
  -6  11   6      512.91      443.85     41.95 o
  -5  11   6     1575.09     1528.97     82.58 o
  -4  11   6       58.15       70.47     19.50 o
  -3  11   6     1522.53     1579.94     98.41 o
  -2  11   6      218.03      214.95      8.76 o
  -1  11   6      197.96      210.55     10.68 o
   0  11   6     1000.24     1071.32     31.85 o
   1  11   6     1703.51     1778.05     80.07 o
   2  11   6      406.78      403.61     11.81 o
   3  11   6      189.96      185.43      8.02 o
   4  11   6      392.02      394.47     12.34 o
   5  11   6     1433.25     1546.65     47.10 o
   6  11   6     1245.67     1323.96     37.72 o
   7  11   6      147.10      143.41     14.54 o
  -4  12   6      263.53      209.93     26.23 o
  -3  12   6      125.62      134.99     29.95 o
  -2  12   6     1988.70     2079.95     89.66 o
  -1  12   6      997.92      973.61     35.24 o
   0  12   6     2090.98     2119.18     65.54 o
   1  12   6      756.92      771.69     30.96 o
   2  12   6     1237.53     1201.71     35.23 o
   3  12   6      729.22      676.16     21.23 o
   4  12   6      595.33      592.00     27.35 o
   5  12   6     1370.75     1296.71     43.84 o
  -1  13   6     1290.66     1194.85     57.10 o
   0  13   6     1669.09     1460.92     68.23 o
   1  13   6      652.70      623.95     33.09 o
   2  13   6      959.76      851.63     53.36 o
   3  13   6      618.29      551.90     36.08 o
  -5 -10   7      408.74      444.94     41.56 o
  -4 -10   7       24.47       15.69     21.70 o
  -3 -10   7     1440.63     1373.40     88.15 o
  -2 -10   7      686.92      729.18     53.27 o
  -1 -10   7     1717.01     1642.87    112.71 o
   0 -10   7      308.78      249.58     21.39 o
   1 -10   7      106.30      138.16     22.41 o
   2 -10   7      230.74      190.21     24.39 o
   3 -10   7      535.55      499.00     25.71 o
   4 -10   7       88.20      110.40     20.22 o
  -6  -9   7     1322.13     1280.59    123.75 o
  -5  -9   7      484.01      439.49     21.94 o
  -4  -9   7      608.13      568.64     78.92 o
  -3  -9   7      418.81      354.55     42.08 o
  -2  -9   7     1004.36     1044.84     43.66 o
  -1  -9   7      375.48      371.39     16.64 o
   0  -9   7       90.34       86.92     12.52 o
   1  -9   7       26.97       32.53     12.33 o
   2  -9   7      315.22      282.66     26.44 o
   3  -9   7      230.72      255.74     18.62 o
   4  -9   7     1272.24     1291.25     61.69 o
   5  -9   7     1026.09      939.71    112.83 o
  -8  -8   7      786.13      631.73     32.78 o
  -7  -8   7     1566.83     1450.13    124.70 o
  -6  -8   7      687.90      716.28     74.43 o
  -5  -8   7      398.38      373.25     23.20 o
  -4  -8   7       42.99       27.90      9.73 o
  -3  -8   7      597.48      619.89     52.15 o
  -2  -8   7       83.43       77.05      9.64 o
  -1  -8   7     1138.25     1131.24     49.33 o
   0  -8   7       39.36       43.23      9.66 o
   1  -8   7      345.36      320.76     16.34 o
   2  -8   7     2376.16     2382.13     72.01 o
   3  -8   7     2472.69     2447.75     67.48 o
   4  -8   7     1526.01     1428.79     38.18 o
   5  -8   7     2068.12     2032.18     75.90 o
   6  -8   7      954.74      955.08     37.92 o
   7  -8   7      406.82      420.86     26.06 o
  -8  -7   7     1226.57     1218.88    147.30 o
  -7  -7   7      357.83      385.50     51.64 o
  -6  -7   7     3037.64     2937.97    239.11 o
  -5  -7   7      186.39      187.40      7.70 o
  -4  -7   7     1497.18     1448.84     75.41 o
  -3  -7   7      639.53      648.89     22.27 o
  -2  -7   7     1511.11     1507.51     80.53 o
  -1  -7   7      510.09      518.11     20.40 o
   0  -7   7     1112.89     1134.58     32.83 o
   1  -7   7     1964.33     1956.53     65.57 o
   2  -7   7     3545.89     3574.98     95.52 o
   3  -7   7     2045.13     2046.44     83.05 o
   4  -7   7     2289.89     2241.21     55.84 o
   5  -7   7      978.81      989.47     37.89 o
   6  -7   7     1620.25     1641.49     39.16 o
   7  -7   7      835.62      782.71     34.81 o
   8  -7   7      717.31      616.68     33.79 o
  -9  -6   7     1804.90     1793.56    125.06 o
  -8  -6   7      951.33      929.79     81.70 o
  -7  -6   7     2156.61     2226.07    117.95 o
  -6  -6   7     1176.79     1244.29     80.71 o
  -5  -6   7     3951.20     3760.02    167.92 o
  -4  -6   7     2336.04     2364.36     53.89 o
  -3  -6   7     4567.25     4660.38    119.68 o
  -2  -6   7     1717.54     1757.80     43.63 o
  -1  -6   7     4809.18     4984.36    143.90 o
   0  -6   7      393.69      400.22     13.64 o
   1  -6   7     3568.01     3710.80     91.92 o
   2  -6   7     4431.16     4744.30    119.53 o
   3  -6   7      541.58      569.89     16.60 o
   4  -6   7       95.65      100.98      7.20 o
   5  -6   7      395.20      428.13     14.00 o
   6  -6   7     1155.78     1235.10     39.82 o
   7  -6   7     1727.05     1821.01     48.48 o
   8  -6   7      409.09      398.83     17.62 o
   9  -6   7     1246.74     1087.12     46.64 o
 -10  -5   7     1560.06     1482.31    232.74 o
  -9  -5   7     1287.40     1345.00     81.39 o
  -8  -5   7      733.29      743.49     67.44 o
  -7  -5   7      854.65      887.49     82.52 o
  -6  -5   7     5093.70     5069.33    261.60 o
  -5  -5   7     2045.09     2106.90    142.65 o
  -4  -5   7     6749.87     6659.96    295.10 o
  -3  -5   7      296.05      292.85     16.93 o
  -2  -5   7     2843.03     2954.47     89.05 o
  -1  -5   7      442.33      498.85     14.81 o
   0  -5   7     3550.41     3696.22     90.12 o
   1  -5   7       63.46       82.93      5.56 o
   2  -5   7     4541.38     4816.91    177.67 o
   3  -5   7      282.99      288.91     11.88 o
   4  -5   7     1201.38     1294.75     31.67 o
   5  -5   7      273.60      300.78     13.00 o
   6  -5   7     2456.23     2665.69     59.13 o
   7  -5   7     1969.23     2086.39     47.66 o
   8  -5   7     1340.42     1354.06     51.10 o
   9  -5   7      735.60      689.66     27.88 o
 -10  -4   7      418.47      427.09     49.99 o
  -9  -4   7     1098.74     1120.74    107.21 o
  -8  -4   7       46.43       46.42      5.02 o
  -7  -4   7     2242.62     2280.44    142.85 o
  -6  -4   7     1157.18     1229.89     75.71 o
  -5  -4   7     6557.45     6556.26    271.09 o
  -4  -4   7      373.78      371.64     11.62 o
  -3  -4   7      502.72      509.47     12.27 o
  -2  -4   7     1312.14     1353.88     39.12 o
  -1  -4   7     2985.65     3136.89     74.58 o
   0  -4   7      111.82      118.84      5.96 o
   1  -4   7     4338.58     4505.75    104.70 o
   2  -4   7      815.10      839.51     28.75 o
   3  -4   7      685.89      705.16     24.80 o
   4  -4   7      320.79      324.13     12.28 o
   5  -4   7     2249.82     2388.67     50.41 o
   6  -4   7     5866.42     6214.32    145.07 o
   7  -4   7     3369.20     3602.13     81.33 o
   8  -4   7      713.19      732.44     18.55 o
   9  -4   7     2567.66     2626.30     86.03 o
  10  -4   7     1080.42     1023.64     54.61 o
 -10  -3   7      166.40      155.99     14.48 o
  -9  -3   7       47.21       53.21      5.61 o
  -8  -3   7       39.71       47.73      7.37 o
  -7  -3   7      724.79      730.74     36.84 o
  -6  -3   7     3425.40     3486.20    205.73 o
  -5  -3   7     2419.34     2487.99    136.58 o
  -4  -3   7     6349.38     6274.24    380.58 o
  -3  -3   7     1124.78     1142.42     32.84 o
  -2  -3   7     7518.25     7254.32    288.83 o
  -1  -3   7     4498.08     4390.91    131.63 o
   0  -3   7     1850.78     1903.34     78.13 o
   1  -3   7      282.86      281.64     11.45 o
   2  -3   7      977.55     1023.97     32.70 o
   3  -3   7      655.74      682.11     19.74 o
   4  -3   7     2482.07     2713.07     86.23 o
   5  -3   7     2352.34     2582.45     63.24 o
   6  -3   7     2866.73     3058.92     66.34 o
   7  -3   7     2156.40     2318.35     49.81 o
   8  -3   7      859.24      972.54     22.89 o
   9  -3   7     1311.50     1350.69     40.04 o
  10  -3   7     1674.39     1611.39    110.74 o
 -11  -2   7       22.90       29.68     11.91 o
 -10  -2   7       28.76       29.31      3.95 o
  -9  -2   7      275.23      277.32     18.28 o
  -8  -2   7      633.78      645.20     22.55 o
  -7  -2   7     3410.16     3453.00    165.74 o
  -6  -2   7      977.61      983.37     64.41 o
  -5  -2   7     7015.90     7058.27    265.68 o
  -4  -2   7     3504.64     3481.84    110.49 o
  -3  -2   7     3695.58     3468.52     86.51 o
  -2  -2   7    12891.07    12514.11    482.06 o
  -1  -2   7     3936.66     3597.81    101.95 o
   0  -2   7      174.35      259.83     18.02 o
   1  -2   7     5696.03     5816.96    207.30 o
   2  -2   7     4568.47     5168.65    134.48 o
   3  -2   7     1719.66     1699.37     47.92 o
   4  -2   7      359.43      398.14     14.12 o
   5  -2   7     1006.14     1095.51     30.59 o
   6  -2   7     1254.20     1316.91     31.00 o
   7  -2   7       44.02       52.65      4.93 o
   8  -2   7       30.82       32.07      4.96 o
   9  -2   7     1589.86     1657.34     42.80 o
  10  -2   7     1048.87     1060.86     52.10 o
  11  -2   7      765.41      782.25     50.62 o
 -11  -1   7       46.92       36.24     19.26 o
 -10  -1   7      512.51      563.77     37.68 o
  -9  -1   7     1520.62     1485.18     98.26 o
  -8  -1   7     1197.28     1301.11     48.53 o
  -7  -1   7     2579.25     2649.55    138.08 o
  -6  -1   7     2342.75     2323.30     86.56 o
  -5  -1   7     3036.47     3024.15     74.51 o
  -4  -1   7     3467.78     3177.35    116.93 o
  -3  -1   7      520.22      476.15     11.70 o
  -2  -1   7    11235.90    10391.33    335.60 o
  -1  -1   7     1571.96     1552.57     50.19 o
   0  -1   7     4809.66     5154.51    290.02 o
   1  -1   7      214.80      174.21     15.96 o
   2  -1   7     1249.90     1246.94     52.00 o
   3  -1   7     2747.88     2865.10    116.72 o
   4  -1   7      792.54      758.56     56.50 o
   5  -1   7      441.09      482.17     14.85 o
   6  -1   7     1907.39     2009.27     52.34 o
   7  -1   7      249.94      269.38      7.99 o
   8  -1   7      228.98      235.80      8.34 o
   9  -1   7     2503.89     2497.23     63.79 o
  10  -1   7     1316.97     1301.84     62.28 o
  11  -1   7      620.65      624.93     35.20 o
 -11   0   7      495.61      437.29     31.27 o
 -10   0   7      476.28      490.36     40.44 o
  -9   0   7     3002.77     3052.40     79.75 o
  -8   0   7      716.80      730.93     20.33 o
  -7   0   7      897.27      906.19     39.74 o
  -6   0   7       88.46       84.09     14.25 o
  -5   0   7     3630.70     3439.67    127.71 o
  -4   0   7     1025.28     1007.12     21.82 o
  -3   0   7     2869.13     2722.31    106.76 o
  -2   0   7     4375.41     4169.51     82.34 o
  -1   0   7     4788.44     4746.65    136.75 o
   0   0   7     1290.44     1491.30     66.14 o
   1   0   7     6925.53     7102.17    236.00 o
   2   0   7      409.52      311.09     11.92 o
   3   0   7     7865.55     8104.92    281.14 o
   4   0   7       49.31       47.81      4.29 o
   5   0   7     2854.54     2833.51    257.81 o
   6   0   7     1098.51     1064.20     39.46 o
   7   0   7     1384.45     1383.79     46.55 o
   8   0   7      788.51      846.50     21.61 o
   9   0   7     2708.48     2748.58     68.44 o
  10   0   7      469.85      507.32     25.73 o
  11   0   7      493.06      490.44     56.18 o
 -11   1   7      206.17      180.18     24.22 o
 -10   1   7     2173.00     2366.29    186.32 o
  -9   1   7      705.02      748.58     57.72 o
  -8   1   7     1485.96     1535.08     35.02 o
  -7   1   7      717.62      709.11     26.02 o
  -6   1   7      181.92      176.16      5.84 o
  -5   1   7      718.34      694.84     13.62 o
  -4   1   7     2049.64     1918.37     35.33 o
  -3   1   7     2426.70     2420.53     67.93 o
  -2   1   7    15010.07    14207.65    366.07 o
  -1   1   7     3293.65     3087.78     67.72 o
   0   1   7     5868.99     5371.32    133.37 o
   1   1   7     3471.33     3122.03     93.64 o
   2   1   7    14706.68    13563.05    527.64 o
   3   1   7     9719.27     9362.49    244.67 o
   4   1   7     5871.38     5935.95    139.94 o
   5   1   7       55.02       63.48      3.70 o
   6   1   7     2464.38     2347.23     59.62 o
   7   1   7       43.43       47.17      5.07 o
   8   1   7      598.81      626.14     32.65 o
   9   1   7      679.79      712.75     19.26 o
  10   1   7      588.14      621.83     28.18 o
  11   1   7      234.17      238.95     31.81 o
 -11   2   7      833.01      696.66     55.73 o
 -10   2   7      664.10      686.55     28.64 o
  -9   2   7      789.02      786.58     27.39 o
  -8   2   7      265.30      280.82     16.29 o
  -7   2   7       53.22       53.97      6.48 o
  -6   2   7       85.70       84.96      5.10 o
  -5   2   7     6522.28     6312.09    136.18 o
  -4   2   7     2815.38     2804.05     59.01 o
  -3   2   7     5117.74     4958.56     95.87 o
  -2   2   7     3580.95     3266.84     63.81 o
  -1   2   7     3482.02     3180.10     73.11 o
   0   2   7     5382.17     5151.58    190.18 o
   1   2   7    18309.46    17339.13    445.71 o
   2   2   7    10754.80    10380.48    316.02 o
   3   2   7    11110.25    10654.84    333.48 o
   4   2   7      682.89      707.26     19.68 o
   5   2   7     3028.20     2828.83    136.86 o
   6   2   7     1786.82     1774.71     87.29 o
   7   2   7      915.35      892.28     42.93 o
   8   2   7       78.44       70.28      4.67 o
   9   2   7      536.33      568.52     26.13 o
  10   2   7       28.12       40.55      9.26 o
  11   2   7      834.63      809.82     49.83 o
 -11   3   7      589.66      598.72     56.30 o
 -10   3   7     1723.79     1756.62    124.10 o
  -9   3   7      675.71      715.48     47.54 o
  -8   3   7     1316.07     1373.50     34.59 o
  -7   3   7      169.07      176.50      7.76 o
  -6   3   7     3812.03     3896.38     81.17 o
  -5   3   7     4947.27     4856.54     92.30 o
  -4   3   7     3827.72     3843.47     75.30 o
  -3   3   7      494.49      504.94     11.57 o
  -2   3   7     5497.98     5218.82    115.21 o
  -1   3   7      213.70      194.84      6.22 o
   0   3   7    12131.29    11324.10    240.42 o
   1   3   7     1414.87     1327.98     27.03 o
   2   3   7     3935.04     3608.91     94.33 o
   3   3   7     1200.19     1065.93     26.96 o
   4   3   7       70.36       73.31      3.35 o
   5   3   7      196.72      174.74      7.58 o
   6   3   7     6663.05     6359.91    150.65 o
   7   3   7     1629.83     1594.87     61.60 o
   8   3   7     1206.70     1255.74     72.34 o
   9   3   7      367.36      364.98      8.97 o
  10   3   7      682.55      723.07     30.22 o
  11   3   7      255.75      278.24     26.95 o
 -10   4   7      617.35      701.16     89.62 o
  -9   4   7     1769.22     1810.94     67.91 o
  -8   4   7     1294.47     1390.53     48.21 o
  -7   4   7      501.56      553.54     16.33 o
  -6   4   7     1448.50     1427.77     60.71 o
  -5   4   7     5056.33     5093.18    118.78 o
  -4   4   7       42.49       53.31      3.47 o
  -3   4   7      384.11      367.59     10.01 o
  -2   4   7     1749.60     1696.38     47.57 o
  -1   4   7     5102.79     4883.32    172.93 o
   0   4   7     2363.10     2092.27     51.19 o
   1   4   7      214.94      165.81     13.65 o
   2   4   7      407.94      369.84     23.23 o
   3   4   7     3304.43     3046.08     60.37 o
   4   4   7      313.64      292.39     14.57 o
   5   4   7    11818.37    11195.57    296.79 o
   6   4   7     6794.61     6612.50    158.61 o
   7   4   7     2021.17     1958.41     55.00 o
   8   4   7     1703.27     1706.74    105.10 o
   9   4   7       61.12       71.97      7.02 o
  10   4   7     1135.40     1117.70     82.11 o
  11   4   7     1106.75     1152.95     57.56 o
 -10   5   7     1279.30     1299.81     63.19 o
  -9   5   7      482.73      503.63     22.75 o
  -8   5   7     3290.83     3489.84    112.79 o
  -7   5   7      310.69      336.14     11.48 o
  -6   5   7     1793.15     1886.80     39.77 o
  -5   5   7      746.93      691.27     15.51 o
  -4   5   7      410.92      413.10     10.26 o
  -3   5   7       44.62       56.31     13.09 o
  -2   5   7     2336.00     2230.62     50.87 o
  -1   5   7     1878.79     1784.24     43.96 o
   0   5   7     3811.07     3556.17     92.93 o
   1   5   7      941.13      996.02     60.51 o
   2   5   7     2835.22     2416.41     84.38 o
   3   5   7     6090.33     5641.04    211.61 o
   4   5   7     8053.93     7684.51    217.70 o
   5   5   7     6762.67     6627.70    157.69 o
   6   5   7     8374.28     8304.30    211.68 o
   7   5   7      668.81      677.08     25.39 o
   8   5   7     1104.59     1123.44     39.22 o
   9   5   7      137.11      131.20      8.08 o
  10   5   7     1184.78     1253.25    104.90 o
  11   5   7      418.68      475.64     48.52 o
 -10   6   7       63.18       55.94     17.85 o
  -9   6   7     1713.58     1616.94     65.80 o
  -8   6   7     1099.06     1171.92     28.31 o
  -7   6   7     1416.45     1484.60     46.14 o
  -6   6   7     2505.82     2503.02     52.82 o
  -5   6   7     3414.58     3448.67     71.49 o
  -4   6   7      779.15      763.79     18.18 o
  -3   6   7     2725.11     2653.80     67.77 o
  -2   6   7      970.00      957.08     22.74 o
  -1   6   7     4679.78     4666.11    100.31 o
   0   6   7     1750.43     1597.79     32.78 o
   1   6   7      631.44      571.18     27.33 o
   2   6   7     2707.22     2504.26    130.18 o
   3   6   7     6089.84     5797.35    184.02 o
   4   6   7      488.17      487.43     11.69 o
   5   6   7     8999.50     8808.72    229.23 o
   6   6   7     2637.91     2682.63     61.80 o
   7   6   7     1444.65     1440.54     33.96 o
   8   6   7      194.06      218.95      9.90 o
   9   6   7      908.38      894.53     36.30 o
  10   6   7      739.43      736.30     68.16 o
  -9   7   7     1373.44     1286.92     75.16 o
  -8   7   7     3098.59     3221.10     94.49 o
  -7   7   7      922.89      894.34     27.39 o
  -6   7   7     3361.02     3487.39     76.63 o
  -5   7   7     1119.50     1140.96     24.97 o
  -4   7   7     2907.43     2927.33     73.83 o
  -3   7   7     2024.78     2079.82     89.95 o
  -2   7   7     3011.15     3022.99     74.63 o
  -1   7   7     1955.17     1988.07     42.50 o
   0   7   7     2707.89     2725.40     90.24 o
   1   7   7       79.77       91.57      4.55 o
   2   7   7     2826.41     2758.55    104.25 o
   3   7   7     1412.17     1456.90     36.08 o
   4   7   7     1748.77     1779.11     33.36 o
   5   7   7      499.88      516.10     17.06 o
   6   7   7      993.54     1001.46     39.23 o
   7   7   7       95.61      113.90     14.49 o
   8   7   7     2511.77     2618.03     67.41 o
   9   7   7      192.64      189.62     24.16 o
  10   7   7     2475.66     2422.24     93.34 o
  -8   8   7     1539.41     1586.30     78.14 o
  -7   8   7      967.89      995.36     27.41 o
  -6   8   7      772.01      780.19     19.95 o
  -5   8   7     2535.09     2757.48     59.75 o
  -4   8   7      107.84      130.11      8.96 o
  -3   8   7     1807.29     1908.73     44.93 o
  -2   8   7     1068.20     1104.65     40.36 o
  -1   8   7     5663.17     5761.65    148.00 o
   0   8   7       71.66       83.29      8.67 o
   1   8   7     1009.56     1036.94     42.23 o
   2   8   7     1037.96     1110.49     25.63 o
   3   8   7     1725.96     1823.76     66.97 o
   4   8   7      353.46      394.82     10.13 o
   5   8   7     1207.00     1263.26     30.51 o
   6   8   7      336.09      356.56     14.44 o
   7   8   7     3143.25     3228.28    100.54 o
   8   8   7     1359.38     1405.16     75.29 o
   9   8   7     2462.52     2443.17     92.07 o
  -8   9   7      385.99      338.06     21.51 o
  -7   9   7       93.46       85.98      9.15 o
  -6   9   7      897.48      925.91     26.09 o
  -5   9   7      959.36      989.96     28.28 o
  -4   9   7     2378.26     2449.27     59.89 o
  -3   9   7     1633.81     1664.53     44.62 o
  -2   9   7       55.40       73.41      5.20 o
  -1   9   7     1702.05     1786.48     99.88 o
   0   9   7     1979.52     2063.08     45.05 o
   1   9   7      120.99      145.37      6.49 o
   2   9   7     3656.00     3838.12     82.19 o
   3   9   7      781.22      837.42     43.75 o
   4   9   7      615.03      683.26     36.33 o
   5   9   7      879.86      960.49     34.90 o
   6   9   7     1967.10     2105.51     57.91 o
   7   9   7     2697.32     2787.62    147.69 o
   8   9   7     3507.16     3673.31    239.71 o
   9   9   7      721.35      653.84     30.37 o
  -7  10   7      103.70       95.37     13.61 o
  -6  10   7      271.24      262.66     16.28 o
  -5  10   7     2346.38     2286.50     73.10 o
  -4  10   7     1059.67     1105.01     30.80 o
  -3  10   7     2473.97     2544.26     98.95 o
  -2  10   7     1108.02     1142.17     28.70 o
  -1  10   7     2841.05     2969.36     63.85 o
   0  10   7     1024.58     1067.57     58.82 o
   1  10   7     2656.35     2838.23     68.31 o
   2  10   7     1098.81     1164.47     39.00 o
   3  10   7      531.47      563.44     41.76 o
   4  10   7       54.85       63.25      5.80 o
   5  10   7      944.85     1006.68     23.76 o
   6  10   7      523.95      558.38     18.32 o
   7  10   7     2622.14     2807.99     87.35 o
   8  10   7      150.25      165.28     16.24 o
  -5  11   7      880.28      830.58     39.51 o
  -4  11   7     2515.13     2309.40     93.77 o
  -3  11   7      211.21      203.52     14.03 o
  -2  11   7     1435.73     1381.74     37.32 o
  -1  11   7     1238.15     1208.28     48.14 o
   0  11   7     2000.97     1965.90     76.75 o
   1  11   7      193.35      196.21      8.34 o
   2  11   7     1231.66     1282.67     29.39 o
   3  11   7       49.24       59.29      9.74 o
   4  11   7      589.32      590.98     20.31 o
   5  11   7      230.17      235.41     12.16 o
   6  11   7      445.38      440.85     15.59 o
   7  11   7      463.77      440.46     36.40 o
  -4  12   7      112.19      135.94     25.35 o
  -3  12   7      480.40      391.32     23.66 o
  -2  12   7       81.93       94.86     11.18 o
  -1  12   7     1268.04     1206.31     53.49 o
   0  12   7       50.28       44.04      8.06 o
   1  12   7      402.74      396.30     20.41 o
   2  12   7      132.03      107.51      8.23 o
   3  12   7      411.21      365.28     12.99 o
   4  12   7      270.07      252.52     14.11 o
   5  12   7      305.08      267.45     13.14 o
  -1  13   7      460.77      385.22     25.83 o
   0  13   7      966.51      885.86     42.21 o
   1  13   7       80.07       74.17     15.25 o
   2  13   7      893.05      823.76     43.21 o
  -4 -10   8      389.33      308.19     37.92 o
  -3 -10   8      136.47      147.82     19.19 o
  -2 -10   8      559.97      525.21     35.15 o
  -1 -10   8     1798.14     1671.46     80.72 o
   0 -10   8     1188.20     1095.25    109.09 o
   1 -10   8     1882.99     1656.98    144.45 o
   2 -10   8     1174.88     1029.53    154.82 o
   3 -10   8      862.87      770.96     43.87 o
  -6  -9   8       82.58       68.25     13.55 o
  -5  -9   8      423.91      410.51     23.84 o
  -4  -9   8      699.48      700.20     30.07 o
  -3  -9   8      284.72      261.37     24.49 o
  -2  -9   8     1214.84     1170.47     53.92 o
  -1  -9   8     2629.91     2659.64    114.69 o
   0  -9   8     1587.71     1514.20    112.69 o
   1  -9   8     1081.86     1097.77     54.27 o
   2  -9   8      230.09      218.95     21.49 o
   3  -9   8     1498.26     1476.64     82.58 o
   4  -9   8      649.14      609.16     72.66 o
   5  -9   8      276.26      231.30     23.46 o
  -7  -8   8      931.15      879.96    100.89 o
  -6  -8   8       35.02       32.22      7.39 o
  -5  -8   8      235.64      209.38     41.58 o
  -4  -8   8      775.35      707.09     83.76 o
  -3  -8   8     1182.54     1083.91     54.66 o
  -2  -8   8     2129.46     2016.15    139.77 o
  -1  -8   8      614.60      606.23     43.37 o
   0  -8   8      949.52      964.14     52.25 o
   1  -8   8       56.59       42.21     11.16 o
   2  -8   8       70.50       86.30     10.80 o
   3  -8   8      787.81      762.44     44.30 o
   4  -8   8     1454.92     1391.97     68.29 o
   5  -8   8       79.40       81.84     15.93 o
   6  -8   8      626.95      644.94     29.71 o
  -8  -7   8     1392.36     1299.23     64.59 o
  -7  -7   8      336.47      302.65     30.11 o
  -6  -7   8       35.57       38.89      5.57 o
  -5  -7   8      553.16      502.71     13.14 o
  -4  -7   8      760.65      710.90     25.05 o
  -3  -7   8      553.09      516.92     34.34 o
  -2  -7   8      112.79      114.28      6.42 o
  -1  -7   8      356.41      368.43     16.73 o
   0  -7   8      138.35      160.16      9.12 o
   1  -7   8     1489.87     1558.58     53.29 o
   2  -7   8      217.80      220.64      9.42 o
   3  -7   8     3897.11     3847.24     88.90 o
   4  -7   8     1015.24      977.79     26.54 o
   5  -7   8      618.87      606.35     33.72 o
   6  -7   8      759.25      738.59     23.23 o
   7  -7   8     1540.55     1401.11     87.18 o
  -9  -6   8      937.77      837.81     45.74 o
  -8  -6   8     1309.46     1250.02     95.10 o
  -7  -6   8      516.34      455.50     21.76 o
  -6  -6   8       30.43       26.50      5.67 o
  -5  -6   8      695.72      729.52     45.89 o
  -4  -6   8     1102.20     1025.19     41.30 o
  -3  -6   8      629.97      642.71     39.41 o
  -2  -6   8       39.73       46.54      5.02 o
  -1  -6   8       47.07       65.02     11.34 o
   0  -6   8      804.39      839.71     19.95 o
   1  -6   8     1246.48     1288.51     29.01 o
   2  -6   8     2831.36     2951.53     77.90 o
   3  -6   8     3558.53     3802.27    109.85 o
   4  -6   8     2446.55     2493.32     67.19 o
   5  -6   8      625.63      629.69     18.74 o
   6  -6   8     2157.26     2217.53     69.55 o
   7  -6   8     1246.18     1222.17     36.43 o
   8  -6   8     1662.69     1563.99     80.33 o
  -9  -5   8      238.03      212.96     26.00 o
  -8  -5   8     2200.55     2306.95    213.96 o
  -7  -5   8      426.30      441.56     34.69 o
  -6  -5   8     1047.96     1087.39    109.03 o
  -5  -5   8     3198.25     3243.58    244.38 o
  -4  -5   8     1922.17     1980.41     84.13 o
  -3  -5   8     1061.59     1068.64     38.40 o
  -2  -5   8      806.04      881.83     26.01 o
  -1  -5   8     1335.83     1451.66     35.56 o
   0  -5   8     3634.94     3815.46     92.08 o
   1  -5   8     1729.41     1763.05     38.54 o
   2  -5   8      370.29      373.53     16.61 o
   3  -5   8     1961.81     2009.44     75.92 o
   4  -5   8     1168.27     1245.44     36.70 o
   5  -5   8      424.86      422.60     13.45 o
   6  -5   8     1482.59     1576.41     35.96 o
   7  -5   8     1569.71     1640.98     43.83 o
   8  -5   8      238.26      227.38     12.92 o
   9  -5   8      318.55      294.42     17.48 o
 -10  -4   8      751.84      759.28     92.40 o
  -9  -4   8     1263.30     1282.53    154.85 o
  -8  -4   8     1810.69     1869.50    133.77 o
  -7  -4   8     1913.05     1946.16    133.67 o
  -6  -4   8     1111.09     1170.78     83.10 o
  -5  -4   8     5692.96     5498.46    387.37 o
  -4  -4   8     2979.26     2895.66    153.20 o
  -3  -4   8     2767.82     2854.22    159.78 o
  -2  -4   8      843.34      841.15     22.14 o
  -1  -4   8      906.54      959.56     33.26 o
   0  -4   8     7795.47     8301.63    253.24 o
   1  -4   8      308.01      368.78     11.78 o
   2  -4   8      316.95      296.59     12.37 o
   3  -4   8      214.14      241.90     12.92 o
   4  -4   8      388.32      393.42     19.96 o
   5  -4   8       86.77      101.22     10.04 o
   6  -4   8     1419.99     1541.72     34.55 o
   7  -4   8     1482.30     1559.58     36.05 o
   8  -4   8      973.60      983.96     35.89 o
   9  -4   8      109.29       91.69      8.82 o
 -10  -3   8      920.89      933.53    101.86 o
  -9  -3   8      237.69      223.32     19.68 o
  -8  -3   8     2705.76     2653.14    166.04 o
  -7  -3   8     2080.82     2191.63    159.17 o
  -6  -3   8     4147.89     4043.53    179.76 o
  -5  -3   8     3948.54     4005.17    298.96 o
  -4  -3   8     2105.38     2010.33    161.31 o
  -3  -3   8      826.23      826.01     29.82 o
  -2  -3   8      356.27      334.07     15.10 o
  -1  -3   8      686.87      711.48     30.39 o
   0  -3   8     3650.53     3835.73    111.90 o
   1  -3   8      286.06      310.93     16.45 o
   2  -3   8      185.47      210.17     11.09 o
   3  -3   8     1041.33     1032.85     28.82 o
   4  -3   8      596.48      642.00     23.80 o
   5  -3   8     4014.63     4246.07    103.08 o
   6  -3   8     1883.16     2032.52     48.69 o
   7  -3   8     1928.96     2032.83     51.82 o
   8  -3   8     2442.65     2469.04     55.68 o
   9  -3   8      287.54      303.09     13.93 o
  10  -3   8      883.56      919.65     50.22 o
 -10  -2   8       89.88       81.03     21.50 o
  -9  -2   8      166.66      163.71     11.15 o
  -8  -2   8     2258.50     2304.86    124.10 o
  -7  -2   8     2497.23     2508.70    126.56 o
  -6  -2   8      535.09      554.70     26.79 o
  -5  -2   8     3229.46     3189.45    174.61 o
  -4  -2   8      885.92      841.26     28.62 o
  -3  -2   8     2725.63     2662.82     62.38 o
  -2  -2   8     2332.53     2403.49     80.11 o
  -1  -2   8     5845.07     6100.05    191.30 o
   0  -2   8    11687.07    12146.04    383.23 o
   1  -2   8     1269.94     1396.11     47.41 o
   2  -2   8      389.37      417.62     13.43 o
   3  -2   8     1340.55     1495.56     52.62 o
   4  -2   8     2935.19     3087.92     82.65 o
   5  -2   8     1299.89     1483.89     40.80 o
   6  -2   8     5083.95     5528.61    157.55 o
   7  -2   8     1447.75     1546.51     34.15 o
   8  -2   8     1366.40     1456.14     33.55 o
   9  -2   8      574.13      538.68     17.48 o
  10  -2   8     2860.13     2855.07    136.84 o
 -11  -1   8      204.77      229.39     21.57 o
 -10  -1   8       25.08       42.58      6.37 o
  -9  -1   8       47.19       49.82      9.45 o
  -8  -1   8      773.05      811.31     45.64 o
  -7  -1   8      794.63      829.61     58.28 o
  -6  -1   8     4742.35     4775.90    221.22 o
  -5  -1   8      724.56      741.53     35.63 o
  -4  -1   8     4367.97     4344.10    132.53 o
  -3  -1   8     7343.27     7006.27    239.96 o
  -2  -1   8     8261.29     8013.63    498.42 o
  -1  -1   8    11421.50    11419.26    361.23 o
   0  -1   8    20316.93    21381.59   1109.06 o
   1  -1   8      196.43      223.60     21.50 o
   2  -1   8      501.77      571.10     23.33 o
   3  -1   8     3777.81     3858.64    146.79 o
   4  -1   8     1536.98     1656.20    110.83 o
   5  -1   8     3539.75     3692.70     98.84 o
   6  -1   8      111.63      108.57      8.99 o
   7  -1   8     1586.97     1661.18     40.06 o
   8  -1   8     1624.00     1730.76     42.49 o
   9  -1   8     1005.60     1047.62     28.59 o
  10  -1   8      573.81      555.94     31.31 o
  11  -1   8     2354.90     2238.97    106.73 o
 -11   0   8     1210.63      996.08     52.83 o
 -10   0   8       69.92       52.34     13.07 o
  -9   0   8     1654.71     1620.70     60.89 o
  -8   0   8     1911.40     1983.13     96.36 o
  -7   0   8     2972.42     3025.60    108.79 o
  -6   0   8      773.00      785.93     44.98 o
  -5   0   8     4713.90     4669.20    116.89 o
  -4   0   8     4175.76     3985.90    102.81 o
  -3   0   8     6213.87     5771.04    110.61 o
  -2   0   8     2199.97     2032.03     93.78 o
  -1   0   8     5351.95     5293.04    185.15 o
   0   0   8     6957.79     7103.05    352.54 o
   1   0   8     1213.14     1331.21     53.45 o
   2   0   8     3906.07     3910.99    126.09 o
   3   0   8     2776.21     2899.77     72.42 o
   4   0   8     2601.86     2548.80     61.82 o
   5   0   8       95.93      107.21     10.70 o
   6   0   8      210.14      206.67     12.51 o
   7   0   8      247.66      243.79     10.25 o
   8   0   8     2627.66     2688.78     65.69 o
   9   0   8      752.85      747.73     23.35 o
  10   0   8     1915.65     1994.36     89.40 o
  11   0   8      455.75      401.41     28.45 o
 -11   1   8      844.63      729.42     66.81 o
 -10   1   8      552.68      592.23     62.37 o
  -9   1   8      929.25      949.98     62.69 o
  -8   1   8     2481.70     2537.52     58.78 o
  -7   1   8      916.99      936.95     24.43 o
  -6   1   8     1525.27     1468.47     30.51 o
  -5   1   8       90.25       86.73      5.46 o
  -4   1   8     4531.54     4097.95     81.89 o
  -3   1   8     6055.07     5573.83    131.16 o
  -2   1   8     1156.04     1097.44     28.87 o
  -1   1   8     4027.70     3959.26     89.43 o
   0   1   8     2691.82     2563.79     76.91 o
   1   1   8     1165.29     1144.81     41.05 o
   2   1   8     1155.05     1025.52     36.73 o
   3   1   8     1755.85     1750.06     46.14 o
   4   1   8     1489.00     1518.31     47.56 o
   5   1   8     1109.48     1102.13     33.66 o
   6   1   8      107.84      103.79      5.20 o
   7   1   8     4240.40     4140.77    143.50 o
   8   1   8     3197.27     3147.39    167.76 o
   9   1   8     1137.13     1140.52     29.43 o
  10   1   8     1097.86     1068.04     48.55 o
  11   1   8     1724.58     1605.52    111.78 o
 -10   2   8      344.95      327.27     27.33 o
  -9   2   8      983.90     1021.29     27.34 o
  -8   2   8      274.66      298.52     11.50 o
  -7   2   8      240.27      225.32      7.27 o
  -6   2   8       73.69       91.65      8.61 o
  -5   2   8      406.08      373.33      9.32 o
  -4   2   8     2117.06     2077.23     38.57 o
  -3   2   8     6751.99     6458.41    134.49 o
  -2   2   8       98.37      106.61      8.12 o
  -1   2   8     5828.59     5663.84    121.72 o
   0   2   8     6786.19     6404.22    279.13 o
   1   2   8     4217.99     4035.46    167.89 o
   2   2   8     6891.68     6658.95    200.62 o
   3   2   8     3187.92     3139.05     91.85 o
   4   2   8     1321.99     1346.28     57.83 o
   5   2   8     1809.29     1855.32     58.16 o
   6   2   8     1171.19     1191.94     79.60 o
   7   2   8     1786.01     1725.71     62.23 o
   8   2   8      890.46      928.33     23.80 o
   9   2   8      511.33      517.02     13.05 o
  10   2   8     1020.96     1065.97     49.17 o
  11   2   8      560.03      506.80     32.52 o
 -10   3   8      830.10      820.69     60.06 o
  -9   3   8      233.10      226.79     24.71 o
  -8   3   8       80.00       84.52      7.36 o
  -7   3   8      101.41      111.26      5.75 o
  -6   3   8      786.82      760.40     16.89 o
  -5   3   8      655.06      667.90     18.51 o
  -4   3   8     3913.46     3664.96     68.98 o
  -3   3   8     1821.18     1675.62     31.57 o
  -2   3   8     1333.52     1295.10     31.80 o
  -1   3   8     1872.61     1661.60     37.92 o
   0   3   8     9898.05     9256.86    201.21 o
   1   3   8     6600.11     5827.45    117.15 o
   2   3   8     9950.05     9267.32    231.38 o
   3   3   8     6584.54     6216.91    155.47 o
   4   3   8     4825.81     4677.77    119.20 o
   5   3   8      519.95      525.23     27.83 o
   6   3   8      857.18      812.16     21.79 o
   7   3   8     3792.86     3696.47    136.04 o
   8   3   8      184.18      165.87     12.10 o
   9   3   8       90.71       98.85      6.20 o
  10   3   8       43.30       52.62      8.12 o
  11   3   8      720.00      720.43     40.68 o
 -10   4   8      282.29      277.35     22.08 o
  -9   4   8      519.64      536.16     29.98 o
  -8   4   8      357.37      354.42     11.76 o
  -7   4   8     2112.91     2191.81     61.74 o
  -6   4   8     2136.85     2309.18     62.70 o
  -5   4   8     1619.34     1552.34     29.32 o
  -4   4   8     5404.95     5438.46     97.81 o
  -3   4   8      599.10      516.04     24.91 o
  -2   4   8      243.79      254.48     31.02 o
  -1   4   8     7061.61     6447.45    144.55 o
   0   4   8     5624.51     5288.19    163.77 o
   1   4   8     6012.04     5571.38    220.13 o
   2   4   8     4821.59     4653.12    212.13 o
   3   4   8      631.27      602.68     16.41 o
   4   4   8     1600.71     1512.45     36.21 o
   5   4   8      835.41      842.66     27.47 o
   6   4   8       65.36       71.63      5.55 o
   7   4   8      338.03      337.48     10.57 o
   8   4   8      487.89      495.67     28.68 o
   9   4   8       38.98       40.17      5.25 o
  10   4   8     1035.75     1030.02     38.31 o
  11   4   8      138.49      117.51     23.92 o
 -10   5   8     1051.98     1036.65     51.82 o
  -9   5   8      349.31      354.68     23.12 o
  -8   5   8     1642.01     1745.30     48.15 o
  -7   5   8     1899.31     2037.28     62.14 o
  -6   5   8     2042.25     2177.66     51.19 o
  -5   5   8      159.08      178.30     14.51 o
  -4   5   8     1524.37     1477.82     36.13 o
  -3   5   8      429.88      432.20      9.36 o
  -2   5   8     1625.52     1513.80     42.64 o
  -1   5   8     3451.80     3259.17    118.98 o
   0   5   8     7538.64     7092.11    185.28 o
   1   5   8     2342.91     2152.16    101.95 o
   2   5   8      181.20      155.89     11.10 o
   3   5   8      184.36      165.93      7.00 o
   4   5   8     2629.41     2532.51     59.62 o
   5   5   8      466.57      456.96     17.34 o
   6   5   8      967.03      940.12     24.23 o
   7   5   8     2277.66     2288.53     90.65 o
   8   5   8      225.87      248.69     10.33 o
   9   5   8      409.69      422.31     36.90 o
  10   5   8      748.81      712.27     38.23 o
  11   5   8      939.39      954.16     75.07 o
  -9   6   8      934.68     1007.10     92.48 o
  -8   6   8      470.46      503.46     15.83 o
  -7   6   8     2911.79     3003.37     87.28 o
  -6   6   8      190.17      212.22     12.64 o
  -5   6   8       42.08       53.14      5.33 o
  -4   6   8      689.35      720.10     18.62 o
  -3   6   8      721.80      676.57     17.27 o
  -2   6   8      112.90      114.24      7.07 o
  -1   6   8     3229.53     3169.75     76.52 o
   0   6   8      894.55      867.88     23.69 o
   1   6   8     2347.09     2300.53     82.37 o
   2   6   8      853.05      876.64     41.33 o
   3   6   8     3936.62     3845.47    126.98 o
   4   6   8     8468.43     8127.03    201.99 o
   5   6   8     6774.23     6612.92    152.42 o
   6   6   8     2261.45     2304.29     64.40 o
   7   6   8      709.64      709.53     23.83 o
   8   6   8      446.63      477.11     27.26 o
   9   6   8      264.92      286.12     16.20 o
  10   6   8      885.31      833.47     37.36 o
  -9   7   8      216.87      199.47     28.07 o
  -8   7   8     1658.88     1648.03     66.25 o
  -7   7   8      599.40      637.98     17.73 o
  -6   7   8      923.06     1023.22     25.27 o
  -5   7   8       90.29       90.01      6.78 o
  -4   7   8     2252.82     2309.70     86.04 o
  -3   7   8      246.33      261.93     11.75 o
  -2   7   8     4872.53     5002.20    106.50 o
  -1   7   8      771.68      820.20     18.60 o
   0   7   8      679.62      718.39     21.36 o
   1   7   8     2156.02     2154.87     46.18 o
   2   7   8     2797.49     2756.83    110.93 o
   3   7   8     5345.39     5282.97    151.76 o
   4   7   8    12676.72    12554.07    328.96 o
   5   7   8     1218.89     1194.00     30.29 o
   6   7   8      298.39      299.01     10.49 o
   7   7   8     1673.80     1766.47     43.11 o
   8   7   8      239.23      255.54     11.12 o
   9   7   8      821.81      806.45     33.23 o
  10   7   8      279.83      246.68     18.63 o
  -8   8   8      914.51      848.03     34.34 o
  -7   8   8     2207.49     2262.48     67.58 o
  -6   8   8      345.83      400.28     13.39 o
  -5   8   8      626.84      649.85     24.01 o
  -4   8   8     2060.52     2156.97     60.56 o
  -3   8   8     2359.16     2382.21     56.13 o
  -2   8   8     1404.22     1360.68     57.74 o
  -1   8   8     2931.73     2998.46     62.28 o
   0   8   8      692.82      688.80     14.26 o
   1   8   8     1507.15     1531.23     39.68 o
   2   8   8      870.45      843.30     32.32 o
   3   8   8     2981.75     3019.30     95.29 o
   4   8   8     3041.07     3114.14     64.53 o
   5   8   8      408.46      427.74     11.80 o
   6   8   8      720.77      771.22     35.75 o
   7   8   8      331.80      328.87     16.45 o
   8   8   8     1431.00     1452.82     67.62 o
   9   8   8      754.47      782.07     34.84 o
  -7   9   8     1043.82     1102.48     33.53 o
  -6   9   8      733.90      799.73     30.03 o
  -5   9   8      567.64      570.30     18.50 o
  -4   9   8     1295.62     1388.66     41.61 o
  -3   9   8     1891.19     1967.24     85.53 o
  -2   9   8      237.76      237.85     10.09 o
  -1   9   8      183.61      183.95     15.30 o
   0   9   8      287.80      318.92      8.50 o
   1   9   8     1968.65     2013.21     39.53 o
   2   9   8      527.68      509.99     28.04 o
   3   9   8     1376.75     1412.96     27.83 o
   4   9   8     1934.04     1905.09     49.84 o
   5   9   8      120.74      129.40      8.98 o
   6   9   8     1263.38     1348.46     35.26 o
   7   9   8     1436.74     1449.90     82.10 o
   8   9   8     1061.39     1003.56     64.19 o
   9   9   8     1195.60     1027.03     55.07 o
  -6  10   8       37.76       54.66     16.48 o
  -5  10   8     1082.86     1088.39     57.88 o
  -4  10   8      906.25      912.63     26.29 o
  -3  10   8      970.82      996.63     27.72 o
  -2  10   8      252.64      245.50      8.62 o
  -1  10   8      144.33      149.15      8.66 o
   0  10   8      127.40      141.81      7.24 o
   1  10   8     1335.05     1404.05     28.13 o
   2  10   8      517.08      544.20     13.04 o
   3  10   8     1081.69     1149.49     37.55 o
   4  10   8     1395.18     1428.95     32.20 o
   5  10   8     1070.72     1127.84     30.06 o
   6  10   8     1378.92     1457.39     40.75 o
   7  10   8     2279.99     2232.24     97.03 o
   8  10   8     1242.10     1177.82     61.31 o
  -5  11   8      421.18      355.04     22.06 o
  -4  11   8      904.11      924.55     37.36 o
  -3  11   8      953.57      928.35     83.60 o
  -2  11   8     1039.94     1032.71     36.78 o
  -1  11   8      374.93      380.10     17.52 o
   0  11   8     1766.53     1882.09     43.85 o
   1  11   8     1691.28     1831.97     47.26 o
   2  11   8      496.06      516.53     12.83 o
   3  11   8     1012.17     1032.79     23.17 o
   4  11   8      537.68      506.88     16.62 o
   5  11   8      653.40      654.86     24.62 o
   6  11   8     1248.86     1236.21     60.56 o
   7  11   8     1216.97     1139.60     57.85 o
  -3  12   8     1027.34     1070.57     48.79 o
  -2  12   8      695.85      613.44     30.14 o
  -1  12   8     1609.93     1511.17     66.43 o
   0  12   8     1229.20     1170.90     53.15 o
   1  12   8     1646.69     1620.78     50.46 o
   2  12   8      183.55      161.91     10.33 o
   3  12   8      694.26      732.66     28.06 o
   4  12   8      156.45      137.34     14.60 o
   5  12   8      266.92      256.70     24.51 o
   0  13   8     1406.96     1219.02     59.01 o
   1  13   8      186.33      160.51     16.90 o
   2  13   8      198.55      208.36     17.95 o
  -1 -10   9      215.46      170.13     18.86 o
   0 -10   9     1544.28     1336.67     70.54 o
   1 -10   9      140.02      154.73     50.34 o
  -5  -9   9      334.18      305.45     26.57 o
  -4  -9   9       96.23       59.63     16.71 o
  -3  -9   9      850.76      855.36     43.18 o
  -2  -9   9      159.68      153.37     20.17 o
  -1  -9   9     1155.62     1135.74     56.40 o
   0  -9   9     1486.26     1576.58     75.40 o
   1  -9   9     2935.77     3021.06    323.84 o
   2  -9   9      174.65      148.24     16.69 o
   3  -9   9     1472.87     1354.85     66.27 o
   4  -9   9      731.46      641.00     57.01 o
  -6  -8   9     1429.18     1337.91     53.27 o
  -5  -8   9       36.69       54.13     11.13 o
  -4  -8   9      246.52      251.33     16.34 o
  -3  -8   9      652.12      643.42     65.60 o
  -2  -8   9     2199.99     2115.70    198.86 o
  -1  -8   9     1552.97     1378.91     54.63 o
   0  -8   9     2857.57     2811.25    133.30 o
   1  -8   9      716.38      692.51     31.35 o
   2  -8   9     1897.22     1828.71    115.74 o
   3  -8   9      770.59      782.74     40.25 o
   4  -8   9     1173.81     1189.67     58.13 o
   5  -8   9     1172.05     1096.36     84.60 o
  -7  -7   9     1612.23     1587.12     91.81 o
  -6  -7   9      889.14      861.98     34.62 o
  -5  -7   9      418.61      390.81     51.92 o
  -4  -7   9      542.20      498.27     71.45 o
  -3  -7   9     3143.45     3101.70    159.42 o
  -2  -7   9     1707.01     1644.64     82.21 o
  -1  -7   9      624.96      603.29     16.16 o
   0  -7   9      721.28      736.84     21.33 o
   1  -7   9     1453.76     1410.40     48.83 o
   2  -7   9      549.38      512.86     20.81 o
   3  -7   9      884.12      885.74     23.01 o
   4  -7   9      705.46      670.52     22.58 o
   5  -7   9      838.22      805.07     28.02 o
   6  -7   9       53.72       46.42     11.90 o
   7  -7   9      135.39      104.22     13.54 o
  -8  -6   9     1271.86     1130.13     49.37 o
  -7  -6   9      350.68      329.58     40.85 o
  -6  -6   9     1342.93     1319.41     80.92 o
  -5  -6   9      126.09      127.60      7.22 o
  -4  -6   9     1018.27      985.11     92.13 o
  -3  -6   9     1430.72     1459.54     59.19 o
  -2  -6   9      154.74      142.42     13.55 o
  -1  -6   9      386.10      400.13     17.94 o
   0  -6   9       66.14       73.91      7.40 o
   1  -6   9      957.29      925.50     38.11 o
   2  -6   9     3197.33     3349.92     82.64 o
   3  -6   9     1723.05     1747.64     51.74 o
   4  -6   9     1876.25     1958.57     49.24 o
   5  -6   9     1099.34     1088.35     30.76 o
   6  -6   9      163.35      170.39     10.83 o
   7  -6   9       34.33       28.68      7.54 o
   8  -6   9     1420.50     1271.08     65.91 o
  -9  -5   9     1225.17     1041.10     65.94 o
  -8  -5   9      256.05      255.33     36.43 o
  -7  -5   9      761.42      739.02     49.66 o
  -6  -5   9      898.53      836.47     45.54 o
  -5  -5   9      627.02      610.02     59.66 o
  -4  -5   9       93.46       85.28      6.94 o
  -3  -5   9     1938.97     2071.54    141.93 o
  -2  -5   9      902.14      935.29     42.29 o
  -1  -5   9      418.68      488.41     14.98 o
   0  -5   9      384.18      431.91     14.81 o
   1  -5   9     5160.06     5562.98    140.70 o
   2  -5   9     2412.86     2445.53     58.73 o
   3  -5   9     4265.46     4491.71    158.14 o
   4  -5   9     2657.25     2914.80     92.95 o
   5  -5   9     2557.37     2684.80     67.74 o
   6  -5   9      388.63      397.49     14.45 o
   7  -5   9     1672.83     1735.69     50.53 o
   8  -5   9      446.02      414.54     21.56 o
  -9  -4   9      628.78      585.28     69.13 o
  -8  -4   9      524.80      464.40     34.32 o
  -7  -4   9      177.20      184.24     14.20 o
  -6  -4   9     3063.03     3137.00    215.49 o
  -5  -4   9      116.75      137.34     12.51 o
  -4  -4   9     2188.20     2224.56     93.76 o
  -3  -4   9      318.82      354.65     18.27 o
  -2  -4   9     1762.32     1872.79     59.69 o
  -1  -4   9      157.98      188.74      8.76 o
   0  -4   9     3578.23     3798.65    103.49 o
   1  -4   9     2090.08     2196.38     51.30 o
   2  -4   9     9097.51     9919.12    312.33 o
   3  -4   9       44.71       63.36     10.32 o
   4  -4   9     2817.44     3061.79    110.02 o
   5  -4   9     2188.46     2320.07     57.56 o
   6  -4   9     1466.65     1567.16     36.31 o
   7  -4   9      767.97      822.77     28.52 o
   8  -4   9     1910.35     1890.43     60.87 o
   9  -4   9      154.76      140.87     11.07 o
 -10  -3   9      988.29      892.28     38.22 o
  -9  -3   9     1026.14     1023.47     89.58 o
  -8  -3   9      201.93      189.60     16.11 o
  -7  -3   9     3745.53     3958.25    260.78 o
  -6  -3   9     1738.93     1793.56    116.46 o
  -5  -3   9     1780.67     1786.80    125.89 o
  -4  -3   9      660.31      719.28     75.48 o
  -3  -3   9     3737.35     3728.52    144.04 o
  -2  -3   9      304.97      324.02     15.04 o
  -1  -3   9     4274.46     4237.77    110.72 o
   0  -3   9      101.73       93.70      7.56 o
   1  -3   9     5764.91     6041.96    145.19 o
   2  -3   9     1121.56     1206.32     32.92 o
   3  -3   9      551.37      581.26     18.35 o
   4  -3   9      807.08      933.36     33.65 o
   5  -3   9     3438.04     3699.42    103.72 o
   6  -3   9      354.63      361.13     12.09 o
   7  -3   9     1253.30     1277.32     29.80 o
   8  -3   9       35.45       38.41      6.48 o
   9  -3   9      433.17      407.10     17.98 o
  10  -3   9      266.18      258.77     28.45 o
 -10  -2   9     1227.60     1293.60     44.89 o
  -9  -2   9     1270.69     1300.01     77.62 o
  -8  -2   9      791.96      817.79     38.44 o
  -7  -2   9     2083.97     2083.94    129.49 o
  -6  -2   9     4941.17     4708.94    336.67 o
  -5  -2   9      797.25      801.84     75.68 o
  -4  -2   9     1986.94     1875.99     41.84 o
  -3  -2   9      882.31      899.81     52.04 o
  -2  -2   9     2459.55     2451.27     77.37 o
  -1  -2   9      121.91      136.56      8.09 o
   0  -2   9      713.30      689.88     22.62 o
   1  -2   9       48.55       54.02      7.07 o
   2  -2   9      442.67      482.63     15.28 o
   3  -2   9      193.36      179.69      8.74 o
   4  -2   9     3852.04     4110.46    113.14 o
   5  -2   9     2477.73     2693.52     91.57 o
   6  -2   9     2861.24     2941.58     80.90 o
   7  -2   9      563.71      600.70     16.72 o
   8  -2   9     1691.68     1764.19     41.01 o
   9  -2   9      837.86      849.52     28.92 o
  10  -2   9     1229.35     1143.63     59.82 o
 -10  -1   9      599.96      573.45     47.16 o
  -9  -1   9      426.71      472.24     46.83 o
  -8  -1   9      272.92      253.94     10.71 o
  -7  -1   9     5367.27     5519.23    227.84 o
  -6  -1   9     4758.78     4699.62    201.62 o
  -5  -1   9     1500.53     1422.19    114.89 o
  -4  -1   9      535.46      559.46     28.93 o
  -3  -1   9     1437.75     1365.92     73.23 o
  -2  -1   9     1448.64     1428.72     46.52 o
  -1  -1   9     1418.87     1242.49     40.86 o
   0  -1   9      506.35      498.17     14.18 o
   1  -1   9       86.27      105.63     22.19 o
   2  -1   9       88.37       99.41      7.54 o
   3  -1   9      494.41      511.81     21.90 o
   4  -1   9     5001.98     5165.06    192.01 o
   5  -1   9     5954.11     6442.21    184.13 o
   6  -1   9     2717.55     2816.68     76.21 o
   7  -1   9     1799.83     1932.28     53.92 o
   8  -1   9     1665.53     1736.65     44.74 o
   9  -1   9     2650.08     2750.92     86.36 o
  10  -1   9      971.87      973.88     49.67 o
 -10   0   9      339.88      305.76     21.33 o
  -9   0   9      855.44      831.60     57.46 o
  -8   0   9     1178.11     1242.33    100.25 o
  -7   0   9     2484.39     2507.37    133.47 o
  -6   0   9     1375.08     1363.36     93.24 o
  -5   0   9      508.93      514.71     11.47 o
  -4   0   9     4548.36     4501.24    103.83 o
  -3   0   9     1330.17     1245.67     37.24 o
  -2   0   9    11984.60    11994.53    380.24 o
  -1   0   9     1188.21     1056.63     26.33 o
   0   0   9      753.39      692.13     21.35 o
   1   0   9     3059.75     3108.89    101.35 o
   2   0   9     3052.17     3151.33     93.16 o
   3   0   9      605.01      658.08     17.17 o
   4   0   9     7768.54     8005.00    225.60 o
   5   0   9     1578.90     1490.55     96.16 o
   6   0   9      553.35      567.05     27.75 o
   7   0   9      704.29      717.56     32.88 o
   8   0   9      946.49      992.05     57.78 o
   9   0   9     2327.97     2380.99     72.35 o
  10   0   9      795.32      892.18     52.84 o
 -10   1   9      289.44      276.96     25.95 o
  -9   1   9     1676.50     1710.91     69.43 o
  -8   1   9      760.11      799.01     62.91 o
  -7   1   9     4976.31     5149.97    178.89 o
  -6   1   9     2596.26     2596.01     50.52 o
  -5   1   9     1286.49     1331.94     52.52 o
  -4   1   9     3429.41     3356.81     62.74 o
  -3   1   9    11471.55    11198.70    305.72 o
  -2   1   9     8238.75     7965.79    239.39 o
  -1   1   9     3437.83     3314.00     79.79 o
   0   1   9       62.31       77.99      5.92 o
   1   1   9     5490.14     5253.13    152.38 o
   2   1   9     2507.44     2617.18     74.73 o
   3   1   9     2877.20     2986.64     78.55 o
   4   1   9      747.79      751.45     20.10 o
   5   1   9     1458.04     1482.30     71.65 o
   6   1   9      497.07      513.85     16.43 o
   7   1   9      100.96       91.92      5.12 o
   8   1   9      513.99      526.42     21.75 o
   9   1   9     2748.07     2897.04     86.03 o
  10   1   9      279.77      281.32     20.62 o
  11   1   9      363.16      386.84     51.03 o
 -10   2   9     1647.62     1683.89     97.08 o
  -9   2   9     1558.54     1675.94    136.78 o
  -8   2   9     1712.69     1789.50     75.65 o
  -7   2   9     2422.58     2491.78     51.19 o
  -6   2   9     2205.40     2294.13     76.73 o
  -5   2   9     4160.37     4141.37    100.95 o
  -4   2   9     4608.27     4364.67     85.67 o
  -3   2   9     3084.76     2871.22     59.05 o
  -2   2   9     7968.49     7523.64    188.66 o
  -1   2   9      223.02      202.94      7.70 o
   0   2   9     3305.89     3337.48    113.65 o
   1   2   9     3079.98     3025.11     95.12 o
   2   2   9     2410.94     2381.58    102.80 o
   3   2   9      101.23       99.29      7.60 o
   4   2   9     2542.49     2562.74     76.97 o
   5   2   9      784.23      771.65     25.95 o
   6   2   9     3799.01     3738.01    182.10 o
   7   2   9      834.44      810.35     42.52 o
   8   2   9     2158.97     2187.99     59.34 o
   9   2   9     1989.18     2002.57     89.87 o
  10   2   9      676.49      739.69     39.04 o
  11   2   9      169.39      162.00     20.75 o
 -10   3   9     1734.69     1712.36     79.74 o
  -9   3   9     1008.69     1070.27     92.82 o
  -8   3   9       91.68       90.50      5.80 o
  -7   3   9     1175.11     1207.22     31.71 o
  -6   3   9      453.41      430.41     11.06 o
  -5   3   9     2041.27     2035.94     39.27 o
  -4   3   9      797.74      758.47     16.87 o
  -3   3   9     5318.62     5309.13    112.12 o
  -2   3   9     4775.19     4717.67    106.15 o
  -1   3   9     4147.07     4176.74     93.46 o
   0   3   9       74.46       66.92      5.44 o
   1   3   9    12744.96    12132.49    271.98 o
   2   3   9     2664.27     2629.04     75.97 o
   3   3   9     3079.41     2935.64     88.80 o
   4   3   9       46.76       51.66      5.83 o
   5   3   9     4331.73     4004.28    124.15 o
   6   3   9      153.02      146.14      6.50 o
   7   3   9     4171.32     4110.50    117.18 o
   8   3   9     1036.14      992.46     80.16 o
   9   3   9     3014.21     3176.28    200.77 o
  10   3   9       33.63       28.37      9.89 o
  11   3   9     1135.97     1023.16     56.34 o
 -10   4   9      903.47      889.72     43.85 o
  -9   4   9      365.36      387.04     52.11 o
  -8   4   9      108.40      119.37     16.31 o
  -7   4   9       80.19       92.11      7.56 o
  -6   4   9      287.32      314.85     18.96 o
  -5   4   9     2152.45     2017.50     35.79 o
  -4   4   9     1654.80     1624.70     29.13 o
  -3   4   9      963.46      953.32     18.85 o
  -2   4   9     6985.21     6816.40    132.33 o
  -1   4   9      935.22      882.10     23.10 o
   0   4   9    12480.79    12099.83    252.82 o
   1   4   9     8015.56     7554.23    208.04 o
   2   4   9     6913.38     6614.79    152.08 o
   3   4   9     3169.64     3071.99     80.35 o
   4   4   9     2785.49     2622.27     56.13 o
   5   4   9     1045.90     1009.13     32.14 o
   6   4   9     4522.81     4438.09    106.03 o
   7   4   9      294.33      310.79     15.71 o
   8   4   9      409.28      433.86     23.78 o
   9   4   9      680.67      717.13     50.70 o
  10   4   9      273.96      262.34     14.96 o
 -10   5   9      445.14      407.21     47.88 o
  -9   5   9       50.88       47.17     17.16 o
  -8   5   9       58.83       60.32      8.62 o
  -7   5   9     1162.28     1148.24     35.44 o
  -6   5   9     2118.54     2131.20     49.96 o
  -5   5   9     2945.09     3048.00     70.83 o
  -4   5   9     1480.23     1556.29     37.91 o
  -3   5   9     2986.60     2925.59     73.77 o
  -2   5   9     4860.83     4676.74    131.27 o
  -1   5   9     1243.90     1154.90     35.05 o
   0   5   9     4523.85     4335.38     97.68 o
   1   5   9    11359.86    10699.34    452.75 o
   2   5   9     1494.65     1429.48     62.24 o
   3   5   9     1817.30     1800.47     87.51 o
   4   5   9       45.12       55.92      7.87 o
   5   5   9     3202.75     3121.52     72.69 o
   6   5   9     2556.73     2526.76     60.04 o
   7   5   9      533.43      561.20     42.51 o
   8   5   9      262.08      243.18     14.01 o
   9   5   9      633.92      636.47     56.97 o
  10   5   9       29.90       15.88      9.27 o
  -9   6   9      356.09      312.17     24.64 o
  -8   6   9      575.19      589.95     21.43 o
  -7   6   9     1232.15     1301.39     44.43 o
  -6   6   9     3197.96     3319.37     82.29 o
  -5   6   9     2337.89     2348.27     58.58 o
  -4   6   9      504.13      545.16     13.63 o
  -3   6   9      503.97      514.45     14.84 o
  -2   6   9     2710.32     2734.77     72.09 o
  -1   6   9     1631.05     1583.17     50.84 o
   0   6   9     4587.56     4295.50    145.25 o
   1   6   9     1676.58     1694.60     66.78 o
   2   6   9     1608.03     1598.74     77.94 o
   3   6   9      249.26      254.16     15.99 o
   4   6   9      676.42      656.12     32.09 o
   5   6   9     1321.70     1319.30     57.13 o
   6   6   9     2507.06     2466.86     75.31 o
   7   6   9       29.36       36.36      6.79 o
   8   6   9      760.00      772.30     23.91 o
   9   6   9      220.50      230.17     20.33 o
  10   6   9      679.02      619.98     39.17 o
  -9   7   9      820.14      779.85     42.69 o
  -8   7   9     1105.99     1158.09     54.41 o
  -7   7   9     1212.91     1307.63     35.02 o
  -6   7   9      589.68      584.88     15.55 o
  -5   7   9      793.71      838.36     22.06 o
  -4   7   9      151.19      159.29      7.49 o
  -3   7   9      694.47      663.68     17.71 o
  -2   7   9     2968.72     3017.52     73.39 o
  -1   7   9      347.84      333.18     13.73 o
   0   7   9      212.70      229.22      9.18 o
   1   7   9     1765.65     1748.69     71.20 o
   2   7   9      264.67      295.86     23.35 o
   3   7   9     4544.53     4372.26    212.81 o
   4   7   9     1177.85     1239.82     29.73 o
   5   7   9     4885.46     4927.54     99.16 o
   6   7   9     1142.93     1185.13     36.11 o
   7   7   9      850.48      859.46     62.43 o
   8   7   9      537.40      549.32     24.22 o
   9   7   9     1240.79     1302.76    123.52 o
  10   7   9      142.43      133.23     22.30 o
  -8   8   9      971.17      920.38     46.84 o
  -7   8   9      175.59      188.15     11.65 o
  -6   8   9     2197.47     2173.89     51.86 o
  -5   8   9       40.54       39.23      7.36 o
  -4   8   9      981.54     1006.56     26.57 o
  -3   8   9      217.02      212.83      9.50 o
  -2   8   9      996.60     1055.05     30.79 o
  -1   8   9      136.52      142.16      6.64 o
   0   8   9     1264.47     1331.53     36.41 o
   1   8   9      130.10      150.98      5.76 o
   2   8   9     4166.43     4259.73    156.40 o
   3   8   9     3835.47     3817.07    104.92 o
   4   8   9     4045.64     4206.73    149.77 o
   5   8   9     3079.17     3225.36     74.27 o
   6   8   9     3177.15     3292.05     68.90 o
   7   8   9       68.53       74.08      7.82 o
   8   8   9     1641.45     1691.60     61.29 o
   9   8   9      177.15      172.88     25.60 o
  -7   9   9      126.46      108.73     21.01 o
  -6   9   9      793.15      760.56     24.06 o
  -5   9   9     1274.02     1353.06     37.98 o
  -4   9   9      584.47      606.56     18.77 o
  -3   9   9     2586.01     2793.07     69.35 o
  -2   9   9      816.84      874.47     22.85 o
  -1   9   9      351.41      381.28     14.01 o
   0   9   9      804.23      864.56     18.61 o
   1   9   9     3467.49     3593.19     81.99 o
   2   9   9     3148.47     3279.70     91.10 o
   3   9   9     2554.65     2628.22     61.14 o
   4   9   9      350.35      361.84     11.04 o
   5   9   9     1188.34     1310.06     29.21 o
   6   9   9      108.67       98.96      6.44 o
   7   9   9      396.39      408.74     25.38 o
   8   9   9      330.42      280.95     30.17 o
  -6  10   9      676.16      574.19     59.89 o
  -5  10   9     1108.55     1041.87     76.53 o
  -4  10   9      639.70      662.56     23.58 o
  -3  10   9     1701.22     1779.40     46.09 o
  -2  10   9      770.97      787.91     22.60 o
  -1  10   9      529.63      513.45     14.00 o
   0  10   9      707.79      742.05     19.82 o
   1  10   9      575.57      605.03     16.76 o
   2  10   9     2285.11     2470.57     51.28 o
   3  10   9      344.55      359.70     11.03 o
   4  10   9      394.77      422.12     23.68 o
   5  10   9      256.62      257.56     14.48 o
   6  10   9      615.07      579.45     26.58 o
   7  10   9       99.02       82.55     11.57 o
  -5  11   9      902.96      793.62     50.95 o
  -4  11   9      327.52      319.76     16.98 o
  -3  11   9      838.43      845.89     40.58 o
  -2  11   9      291.36      285.58     15.22 o
  -1  11   9      389.58      360.91     16.73 o
   0  11   9       85.88       93.56      7.70 o
   1  11   9      448.48      473.00     20.06 o
   2  11   9      579.38      567.45     14.45 o
   3  11   9      534.35      537.85     15.35 o
   4  11   9       31.46       35.56      7.35 o
   5  11   9     1884.10     1929.45     55.24 o
   6  11   9      784.94      762.96     38.20 o
  -3  12   9      491.37      419.91     35.69 o
  -2  12   9      250.36      212.60     16.19 o
  -1  12   9      488.38      444.37     25.33 o
   0  12   9      817.24      746.16     36.24 o
   1  12   9      253.35      237.40     13.18 o
   2  12   9      701.92      699.06     24.16 o
   3  12   9      353.18      352.35     19.93 o
   4  12   9      494.60      489.41     17.45 o
   5  12   9     1474.51     1455.12     70.26 o
  -3  -9  10      634.46      598.48     40.77 o
  -2  -9  10      980.28      927.88     97.57 o
  -1  -9  10     1225.59     1207.53     60.02 o
   0  -9  10      359.84      298.18     22.53 o
   1  -9  10      107.27       82.53     20.05 o
   2  -9  10      115.47      119.25     21.43 o
   3  -9  10       61.59       80.71     32.84 o
  -5  -8  10      105.08       77.31     15.05 o
  -4  -8  10      435.45      413.66     27.33 o
  -3  -8  10      159.45      137.04     14.43 o
  -2  -8  10     1966.68     2124.97     97.67 o
  -1  -8  10     1492.86     1515.06     70.42 o
   0  -8  10      522.13      462.74     27.80 o
   1  -8  10      514.06      483.05     31.05 o
   2  -8  10      766.26      803.31     42.66 o
   3  -8  10      982.16      940.61     49.45 o
   4  -8  10      425.30      381.04     39.91 o
   5  -8  10      453.97      398.57     28.07 o
  -7  -7  10      472.90      396.17     23.57 o
  -6  -7  10       54.77       64.98      8.83 o
  -5  -7  10      163.30      164.43     11.63 o
  -4  -7  10      591.71      476.52     79.63 o
  -3  -7  10      399.01      392.12     66.51 o
  -2  -7  10     2680.44     2553.04    216.29 o
  -1  -7  10     3025.14     3141.82    162.92 o
   0  -7  10      863.19      846.15     24.53 o
   1  -7  10     2514.19     2383.17    165.38 o
   2  -7  10     2403.39     2369.33     66.41 o
   3  -7  10     1152.88     1096.30     32.21 o
   4  -7  10      760.70      703.78     89.52 o
   5  -7  10      703.66      679.17     37.13 o
   6  -7  10      727.09      717.69     34.50 o
  -8  -6  10     1042.33      953.17     43.69 o
  -7  -6  10      142.61      124.66      9.31 o
  -6  -6  10      424.13      420.17     47.44 o
  -5  -6  10      149.64      157.41     11.87 o
  -4  -6  10     2418.12     2371.56    176.78 o
  -3  -6  10     1174.14     1146.47     76.56 o
  -2  -6  10     4972.37     5088.79    385.22 o
  -1  -6  10     3910.17     3962.87    115.44 o
   0  -6  10     1480.26     1473.26     48.22 o
   1  -6  10      624.34      638.86     29.32 o
   2  -6  10     1200.31     1217.36     41.21 o
   3  -6  10     2451.45     2483.64     64.81 o
   4  -6  10      576.63      572.68     33.48 o
   5  -6  10       41.55       39.91      7.54 o
   6  -6  10      889.75      974.47     37.68 o
   7  -6  10      389.83      327.30     20.06 o
  -8  -5  10      495.14      469.57     24.95 o
  -7  -5  10      625.08      664.20     53.37 o
  -6  -5  10       54.19       43.47      5.88 o
  -5  -5  10     2425.34     2535.00    204.89 o
  -4  -5  10      932.51      910.30     82.07 o
  -3  -5  10     2218.73     2371.21    189.30 o
  -2  -5  10     2116.69     2224.17    124.56 o
  -1  -5  10     1214.92     1254.77     55.45 o
   0  -5  10       43.60       53.62      7.09 o
   1  -5  10     2546.01     2758.22    105.00 o
   2  -5  10      627.92      629.50     18.27 o
   3  -5  10     1244.10     1307.54     62.86 o
   4  -5  10     1026.87     1058.16     56.77 o
   5  -5  10      167.11      157.09     12.95 o
   6  -5  10     1519.21     1615.49     44.07 o
   7  -5  10      700.90      699.18     29.14 o
   8  -5  10      425.28      379.30     18.89 o
  -9  -4  10      698.51      676.38     71.50 o
  -8  -4  10     1421.42     1346.51    113.12 o
  -7  -4  10      326.74      290.67     17.60 o
  -6  -4  10      387.25      399.30     34.53 o
  -5  -4  10     2128.37     2149.76    178.17 o
  -4  -4  10     2108.41     2158.68    165.84 o
  -3  -4  10       35.38       31.05      6.63 o
  -2  -4  10      175.90      148.65     10.79 o
  -1  -4  10      327.22      344.71     12.31 o
   0  -4  10       69.52       61.09      8.06 o
   1  -4  10     1889.08     2011.75     47.44 o
   2  -4  10     5905.91     6302.53    186.21 o
   3  -4  10     4176.78     4268.68    201.06 o
   4  -4  10      531.74      582.60     25.30 o
   5  -4  10     1505.92     1564.49     39.49 o
   6  -4  10     2903.51     3167.94     92.11 o
   7  -4  10     3174.90     3316.09    111.24 o
   8  -4  10      620.76      609.78     23.47 o
   9  -4  10      513.02      428.63     28.04 o
  -9  -3  10      796.83      749.45     37.00 o
  -8  -3  10      637.35      589.80     43.58 o
  -7  -3  10      696.59      696.97     60.68 o
  -6  -3  10      507.22      496.21     41.02 o
  -5  -3  10     3423.81     3498.49    315.62 o
  -4  -3  10      196.73      227.90      8.99 o
  -3  -3  10       38.18       43.36      6.21 o
  -2  -3  10      726.66      753.68     22.47 o
  -1  -3  10       99.58      110.97      8.97 o
   0  -3  10     4802.43     5070.98    136.16 o
   1  -3  10     6728.40     7205.17    205.32 o
   2  -3  10     2919.71     3079.23     92.79 o
   3  -3  10     3130.16     3343.41     91.17 o
   4  -3  10     1198.52     1310.99     48.12 o
   5  -3  10     1135.07     1217.38     36.12 o
   6  -3  10     4506.76     4979.63    132.50 o
   7  -3  10     1833.99     1911.70     75.44 o
   8  -3  10      308.11      323.62     16.16 o
   9  -3  10      494.63      493.30     30.50 o
 -10  -2  10      897.49      778.83     35.75 o
  -9  -2  10      390.61      406.24     40.52 o
  -8  -2  10     1436.30     1480.08    134.76 o
  -7  -2  10      579.36      643.29     49.56 o
  -6  -2  10     1964.08     2097.84    115.23 o
  -5  -2  10     3816.30     3886.45    271.10 o
  -4  -2  10     1545.47     1609.76     64.77 o
  -3  -2  10      241.67      297.51     16.72 o
  -2  -2  10     2565.61     2611.45     82.50 o
  -1  -2  10     6531.03     6927.78    231.34 o
   0  -2  10     4373.26     4731.41    123.59 o
   1  -2  10     1282.04     1266.90     40.77 o
   2  -2  10     1397.17     1488.61     39.09 o
   3  -2  10     2736.32     2911.26     76.57 o
   4  -2  10      202.17      236.45      9.07 o
   5  -2  10     1059.02     1127.70     32.62 o
   6  -2  10     3936.81     4284.94    130.86 o
   7  -2  10      887.99      948.10     29.71 o
   8  -2  10      114.50      112.60      7.61 o
   9  -2  10       97.46       98.62     11.23 o
  10  -2  10      237.65      225.77     22.36 o
 -10  -1  10      552.79      498.62     23.65 o
  -9  -1  10     1289.21     1362.59     77.88 o
  -8  -1  10     1791.22     1901.38     98.27 o
  -7  -1  10     3450.46     3458.56    168.31 o
  -6  -1  10     1284.95     1338.54     53.90 o
  -5  -1  10     7759.92     7875.94    362.62 o
  -4  -1  10      177.71      169.74     13.67 o
  -3  -1  10     1717.61     1687.47     53.55 o
  -2  -1  10      968.77      908.73     57.59 o
  -1  -1  10     1952.46     1980.59     58.36 o
   0  -1  10     1510.22     1538.68     39.71 o
   1  -1  10      947.51     1118.81     53.22 o
   2  -1  10      205.39      216.55     10.98 o
   3  -1  10     1594.86     1685.55     59.75 o
   4  -1  10     1371.81     1389.02     58.64 o
   5  -1  10     1524.09     1622.58     44.85 o
   6  -1  10     1870.72     1837.54     68.58 o
   7  -1  10      403.07      446.36     26.16 o
   8  -1  10      787.07      772.79     32.96 o
   9  -1  10      291.18      285.54     15.74 o
  10  -1  10     1227.09     1146.08     59.23 o
 -10   0  10      897.90      905.14     32.57 o
  -9   0  10      355.83      370.50     36.82 o
  -8   0  10     3745.83     3791.10    236.40 o
  -7   0  10      242.51      250.79     18.40 o
  -6   0  10     1785.41     1810.99    125.20 o
  -5   0  10     2522.86     2486.61     88.10 o
  -4   0  10     3424.87     3432.98    156.15 o
  -3   0  10      175.65      170.51      6.55 o
  -2   0  10     4399.06     4438.89    212.95 o
  -1   0  10      202.39      187.04      9.58 o
   0   0  10     1129.81     1250.56     32.19 o
   1   0  10      375.29      409.29     16.18 o
   2   0  10     1098.94     1165.78     36.67 o
   3   0  10     2333.08     2305.71     63.51 o
   4   0  10      207.61      180.75     22.80 o
   5   0  10     1525.02     1438.67     72.28 o
   6   0  10     4822.31     4753.53    215.79 o
   7   0  10     1204.87     1268.12     67.43 o
   8   0  10     1661.69     1535.97     76.66 o
   9   0  10     2671.04     2716.65    100.81 o
  10   0  10     2070.73     1984.47     96.65 o
 -10   1  10       32.17       43.65      9.11 o
  -9   1  10     1032.92     1123.39     77.82 o
  -8   1  10      797.01      802.08     38.58 o
  -7   1  10     1027.38     1043.11     31.45 o
  -6   1  10      513.84      534.90     15.33 o
  -5   1  10     2030.29     1995.10     72.78 o
  -4   1  10      632.43      663.35     17.04 o
  -3   1  10     5263.14     5081.86    112.04 o
  -2   1  10     1706.06     1588.52     38.08 o
  -1   1  10     2884.82     2779.38     60.00 o
   0   1  10     1664.99     1577.88     40.03 o
   1   1  10      146.49      144.49     15.22 o
   2   1  10      649.85      599.96     16.08 o
   3   1  10     4893.44     4952.30    136.60 o
   4   1  10     1960.96     1916.77     70.57 o
   5   1  10     1892.58     1938.86     98.81 o
   6   1  10     2877.29     2979.87    128.88 o
   7   1  10     1227.55     1217.83     51.26 o
   8   1  10     1879.86     1934.95     69.62 o
   9   1  10     1582.87     1626.04     51.19 o
  10   1  10     2188.00     2262.48    109.80 o
 -10   2  10      287.64      317.55     40.26 o
  -9   2  10      366.13      375.14     26.94 o
  -8   2  10     2107.24     2267.38     92.44 o
  -7   2  10       63.66       67.10      5.82 o
  -6   2  10     1754.59     1756.52     56.76 o
  -5   2  10     2964.49     2972.53     72.82 o
  -4   2  10     4093.32     3970.45    138.89 o
  -3   2  10     2374.37     2298.31     50.71 o
  -2   2  10     5019.37     4688.26    123.51 o
  -1   2  10     2369.29     2310.87     66.15 o
   0   2  10     2185.57     2132.22     64.31 o
   1   2  10       46.43       55.83      7.51 o
   2   2  10     4383.10     4455.39    230.18 o
   3   2  10     3655.77     3732.86    193.66 o
   4   2  10      822.98      863.18     51.09 o
   5   2  10      689.35      680.43     19.43 o
   6   2  10     1304.54     1309.48     76.17 o
   7   2  10     1126.86     1147.58     40.86 o
   8   2  10     1722.74     1750.40     61.28 o
   9   2  10      750.25      785.27     25.33 o
  10   2  10      473.51      481.60     27.54 o
 -10   3  10      188.46      176.54     17.02 o
  -9   3  10     1854.63     1938.85     69.15 o
  -8   3  10      901.71      946.16     22.67 o
  -7   3  10      837.11      848.03     19.38 o
  -6   3  10      754.41      771.34     62.88 o
  -5   3  10     7149.08     7246.54    159.62 o
  -4   3  10     3413.81     3359.47     76.09 o
  -3   3  10     7532.15     7362.23    153.03 o
  -2   3  10      589.52      552.62     18.12 o
  -1   3  10     2343.86     2242.14     51.31 o
   0   3  10      903.38      835.80     23.86 o
   1   3  10       57.84       58.92     10.53 o
   2   3  10     3497.83     3392.50    114.45 o
   3   3  10      868.73      829.58     22.17 o
   4   3  10      200.81      214.08      6.70 o
   5   3  10       39.08       50.67      5.69 o
   6   3  10      507.46      501.10     22.38 o
   7   3  10     1037.51     1031.88     34.93 o
   8   3  10     2486.92     2385.68     72.70 o
   9   3  10      449.76      451.52     21.29 o
  10   3  10     1370.26     1343.78     52.20 o
 -10   4  10      809.74      776.33     41.69 o
  -9   4  10      990.97      949.60     45.69 o
  -8   4  10     1252.68     1282.48     32.26 o
  -7   4  10       52.85       59.89      4.30 o
  -6   4  10     1099.98     1139.04     29.56 o
  -5   4  10     2633.74     2638.40     55.05 o
  -4   4  10     3376.08     3244.63     61.61 o
  -3   4  10     1536.44     1501.44     34.60 o
  -2   4  10     1229.57     1186.71     23.21 o
  -1   4  10     2223.92     2167.96     48.46 o
   0   4  10     4825.11     4715.84     96.04 o
   1   4  10      311.45      294.25      9.22 o
   2   4  10      707.09      653.42     17.58 o
   3   4  10      345.88      356.70     12.51 o
   4   4  10      173.84      157.70     10.74 o
   5   4  10     1261.40     1203.21     28.83 o
   6   4  10      867.19      786.34     30.94 o
   7   4  10     3301.62     3236.99    102.85 o
   8   4  10      361.25      371.39     22.66 o
   9   4  10     1314.25     1281.91     45.37 o
  10   4  10     1396.09     1311.47     56.73 o
  -9   5  10     1021.98     1067.96     51.93 o
  -8   5  10      124.19      159.21     14.46 o
  -7   5  10      325.76      301.65     13.95 o
  -6   5  10      770.00      734.55     18.71 o
  -5   5  10     1353.12     1418.37     51.96 o
  -4   5  10      893.20      913.65     23.47 o
  -3   5  10     2104.94     2111.48     59.19 o
  -2   5  10      135.11      146.41      6.35 o
  -1   5  10     6350.99     5954.49    276.17 o
   0   5  10     3793.11     3585.35    136.78 o
   1   5  10     2318.34     2140.52     80.00 o
   2   5  10     3164.69     3020.52     97.16 o
   3   5  10     2406.22     2355.01     58.48 o
   4   5  10      326.69      313.58      8.52 o
   5   5  10     4586.33     4506.72    108.37 o
   6   5  10     1201.15     1182.85     28.91 o
   7   5  10     1435.41     1428.62     50.05 o
   8   5  10      219.73      226.64      9.98 o
   9   5  10       29.86       35.42     15.28 o
  10   5  10     1561.46     1456.10     60.27 o
  -9   6  10      111.80       94.79     13.05 o
  -8   6  10      490.26      501.62     23.15 o
  -7   6  10      189.73      198.10     12.52 o
  -6   6  10     1301.45     1361.94     34.79 o
  -5   6  10     1775.78     1838.91     46.23 o
  -4   6  10     2425.16     2476.55     59.50 o
  -3   6  10      298.67      324.54     20.25 o
  -2   6  10     5018.87     5076.77    155.54 o
  -1   6  10     6009.14     5908.69    186.66 o
   0   6  10     8938.53     8824.03    289.33 o
   1   6  10     1529.68     1494.28     43.41 o
   2   6  10     4806.31     4685.08    182.92 o
   3   6  10      797.36      816.12     31.21 o
   4   6  10     2667.16     2657.46    101.59 o
   5   6  10      297.97      307.81     11.12 o
   6   6  10      216.88      213.62     10.58 o
   7   6  10      641.80      652.90     34.80 o
   8   6  10      119.34      119.98     14.62 o
   9   6  10       86.88       85.35     15.99 o
  10   6  10     1280.03     1119.67     67.26 o
  -8   7  10      245.27      244.89     23.02 o
  -7   7  10     1824.37     1841.71     58.24 o
  -6   7  10      731.01      745.71     25.35 o
  -5   7  10     1503.51     1590.08     39.41 o
  -4   7  10     1214.05     1264.30     30.67 o
  -3   7  10     3411.32     3502.05     83.56 o
  -2   7  10     2248.70     2363.41     64.92 o
  -1   7  10    12271.21    12411.05    351.91 o
   0   7  10     2349.60     2280.17     61.77 o
   1   7  10     2024.70     2018.83     55.71 o
   2   7  10      652.58      659.85     40.32 o
   3   7  10     1128.47     1106.78     26.36 o
   4   7  10      122.99      142.39     15.99 o
   5   7  10     1133.32     1115.78     33.91 o
   6   7  10       96.56       97.55      9.70 o
   7   7  10      705.71      713.49     56.22 o
   8   7  10       77.81      102.02     20.70 o
   9   7  10      484.19      373.71     25.12 o
  -8   8  10     1565.47     1490.06     72.86 o
  -7   8  10      543.07      539.84     30.45 o
  -6   8  10     1420.13     1536.61     52.81 o
  -5   8  10       37.68       27.24      9.70 o
  -4   8  10     1481.91     1498.56     37.55 o
  -3   8  10       99.10      105.43      9.32 o
  -2   8  10     1928.49     2034.50     43.35 o
  -1   8  10     3783.70     3977.38    105.53 o
   0   8  10     3583.64     3764.38     94.45 o
   1   8  10      110.65      109.97      5.50 o
   2   8  10      956.66     1004.62     25.75 o
   3   8  10     1014.43     1020.19     34.15 o
   4   8  10     2509.95     2523.23     59.92 o
   5   8  10     1477.53     1494.76     30.22 o
   6   8  10      654.42      670.78     21.01 o
   7   8  10     1015.99     1020.88     39.71 o
   8   8  10      195.19      226.57     15.82 o
   9   8  10      388.29      321.59     20.56 o
  -7   9  10      373.21      321.54     22.48 o
  -6   9  10       88.02       78.86     13.67 o
  -5   9  10      171.76      186.93     10.39 o
  -4   9  10      749.85      747.33     28.66 o
  -3   9  10      581.62      602.51     21.28 o
  -2   9  10      956.25      972.02     26.29 o
  -1   9  10     1293.46     1371.92     34.94 o
   0   9  10       58.80       61.88      5.23 o
   1   9  10     2150.00     2264.17     43.92 o
   2   9  10     1367.61     1530.56     49.95 o
   3   9  10     2716.75     2811.22    134.12 o
   4   9  10     4138.30     4249.11     98.33 o
   5   9  10     1646.22     1711.24     40.19 o
   6   9  10     1130.68     1130.21     24.89 o
   7   9  10     1222.27     1223.88     57.75 o
   8   9  10      522.52      444.74     61.75 o
  -6  10  10      414.65      371.28     22.34 o
  -5  10  10       85.77       81.69     14.46 o
  -4  10  10     1465.40     1524.94     56.22 o
  -3  10  10      294.94      293.79     17.19 o
  -2  10  10     1000.21     1074.65     32.97 o
  -1  10  10     1398.84     1456.18     53.83 o
   0  10  10      906.83      940.26     22.48 o
   1  10  10      442.60      483.13     14.92 o
   2  10  10     4793.83     5070.64    126.74 o
   3  10  10     2328.40     2459.48     66.38 o
   4  10  10     3254.71     3334.57     71.52 o
   5  10  10      133.47      131.74      9.69 o
   6  10  10      356.61      356.98     16.12 o
   7  10  10     1095.56     1144.55     55.68 o
  -4  11  10      443.48      421.96     58.73 o
  -3  11  10      554.17      537.84     29.26 o
  -2  11  10      238.79      223.95     14.98 o
  -1  11  10      793.10      739.84     34.10 o
   0  11  10      889.66      854.96     51.42 o
   1  11  10     2156.54     2159.15     60.17 o
   2  11  10     1005.00      995.68     28.64 o
   3  11  10     1424.09     1442.78     59.69 o
   4  11  10      242.17      248.10     12.53 o
   5  11  10      102.08      101.70      7.81 o
   6  11  10      444.76      451.62     26.71 o
  -2  12  10      175.10      191.26     41.21 o
  -1  12  10      278.28      254.02     17.07 o
   0  12  10      425.06      389.00     22.01 o
   1  12  10      517.79      485.67     36.06 o
   2  12  10      363.72      348.94     22.36 o
   3  12  10      177.59      173.68     14.19 o
   4  12  10      525.62      480.06     23.07 o
   0  -9  11     2335.79     2241.56    157.43 o
  -4  -8  11      374.15      375.82     29.54 o
  -3  -8  11     1362.15     1268.53     64.40 o
  -2  -8  11      720.08      682.30     50.69 o
  -1  -8  11     1305.61     1302.00     75.71 o
   0  -8  11      480.04      468.53     31.17 o
   1  -8  11      437.77      383.35     45.76 o
   2  -8  11      121.53       79.50     17.21 o
   3  -8  11      412.05      326.42     25.16 o
  -6  -7  11      379.49      340.86     21.56 o
  -5  -7  11       98.15       78.36     11.78 o
  -4  -7  11     1121.46     1063.84     59.88 o
  -3  -7  11      286.47      266.23     17.14 o
  -2  -7  11     1061.99     1162.25     39.99 o
  -1  -7  11      171.10      162.25     12.26 o
   0  -7  11     2059.24     1993.26    179.38 o
   1  -7  11       25.16       20.52     12.66 o
   2  -7  11      172.20      160.31     19.72 o
   3  -7  11      378.75      364.87     25.66 o
   4  -7  11      898.13      865.40     46.88 o
   5  -7  11      149.94      143.85     18.03 o
  -7  -6  11      150.43      131.42     13.26 o
  -6  -6  11       81.60       79.92     10.70 o
  -5  -6  11       87.19       98.81     11.54 o
  -4  -6  11      234.61      235.15     33.83 o
  -3  -6  11     1274.11     1228.45    181.56 o
  -2  -6  11     1380.36     1385.00    137.32 o
  -1  -6  11      701.72      759.59     57.16 o
   0  -6  11     1463.04     1522.75     44.01 o
   1  -6  11     1072.28     1052.14     30.09 o
   2  -6  11      226.92      207.95     13.86 o
   3  -6  11     3401.51     3360.82    107.44 o
   4  -6  11     1029.32     1034.06     57.11 o
   5  -6  11      429.75      404.86     20.15 o
   6  -6  11       20.46       19.62     11.40 o
  -8  -5  11      848.42      736.98     30.24 o
  -7  -5  11       49.51       51.69     16.69 o
  -6  -5  11      339.85      360.46     41.66 o
  -5  -5  11      191.35      172.47     29.85 o
  -4  -5  11     1983.87     1958.29    218.89 o
  -3  -5  11     2579.62     2806.04    250.76 o
  -2  -5  11     1539.00     1586.31    101.06 o
  -1  -5  11     2471.90     2545.11    156.77 o
   0  -5  11     3630.77     3798.98    161.27 o
   1  -5  11     1123.23     1187.05     48.78 o
   2  -5  11     1662.42     1687.94     48.78 o
   3  -5  11      566.47      575.28     23.60 o
   4  -5  11     1129.64     1222.81     54.11 o
   5  -5  11      207.42      170.56     14.24 o
   6  -5  11      196.87      214.92     14.24 o
   7  -5  11       22.56       13.42      7.85 o
  -8  -4  11     1026.59      977.89     72.14 o
  -7  -4  11      599.06      642.80     65.47 o
  -6  -4  11      148.46      158.74     17.74 o
  -5  -4  11      654.19      683.06     51.20 o
  -4  -4  11     1178.47     1191.81    123.54 o
  -3  -4  11     5072.04     5211.73    432.41 o
  -2  -4  11      607.74      625.66     25.84 o
  -1  -4  11     1779.37     1919.12     69.48 o
   0  -4  11     2423.53     2520.35     78.74 o
   1  -4  11     2932.66     3178.29    178.54 o
   2  -4  11     1426.31     1446.74     35.52 o
   3  -4  11     1801.63     2000.33     59.64 o
   4  -4  11      280.81      290.29     18.84 o
   5  -4  11      252.26      273.83     13.02 o
   6  -4  11       40.86       38.94      7.27 o
   7  -4  11      551.07      556.04     29.23 o
   8  -4  11       54.30       57.77      9.28 o
  -9  -3  11      997.25      906.94     43.07 o
  -8  -3  11      847.71      793.75     54.21 o
  -7  -3  11       61.05       50.63      7.14 o
  -6  -3  11     1050.65     1086.15    126.30 o
  -5  -3  11      464.70      433.41     31.68 o
  -4  -3  11     1206.68     1300.13     56.57 o
  -3  -3  11      695.34      772.62     37.04 o
  -2  -3  11      125.02      116.46     10.70 o
  -1  -3  11      504.82      554.94     23.87 o
   0  -3  11     4252.39     4484.51    115.37 o
   1  -3  11     1220.86     1255.17     54.09 o
   2  -3  11     2128.01     2238.88     75.73 o
   3  -3  11     1298.04     1349.16     39.12 o
   4  -3  11     2484.75     2763.56    133.98 o
   5  -3  11      929.78      956.40     40.18 o
   6  -3  11      631.75      682.73     20.99 o
   7  -3  11      591.17      600.73     21.77 o
   8  -3  11     1125.84     1107.12     38.82 o
   9  -3  11       63.62       52.99     16.29 o
  -9  -2  11      397.45      380.48     18.84 o
  -8  -2  11      352.32      357.90     47.36 o
  -7  -2  11     1227.51     1205.46     60.85 o
  -6  -2  11     1388.79     1354.00    111.12 o
  -5  -2  11      277.85      266.33     28.91 o
  -4  -2  11       84.67       98.39      6.84 o
  -3  -2  11     1037.87     1110.07     55.02 o
  -2  -2  11      936.53      918.88     30.76 o
  -1  -2  11     3189.49     3526.76    100.03 o
   0  -2  11     3708.66     4007.92     93.69 o
   1  -2  11     4226.54     4330.70    104.22 o
   2  -2  11     1945.84     2126.76     55.83 o
   3  -2  11     4159.65     4294.06    117.63 o
   4  -2  11     1769.40     1964.28     47.08 o
   5  -2  11     6203.03     6793.13    217.59 o
   6  -2  11      439.03      508.07     17.76 o
   7  -2  11     4130.56     4520.86    161.15 o
   8  -2  11      827.62      825.23     31.88 o
   9  -2  11       75.14       74.06     13.28 o
  -9  -1  11      403.96      405.68     18.52 o
  -8  -1  11     1067.71     1031.39     46.53 o
  -7  -1  11     1176.54     1220.84     71.92 o
  -6  -1  11     1209.47     1249.98     50.80 o
  -5  -1  11      216.53      220.90      9.46 o
  -4  -1  11      244.20      273.44     33.00 o
  -3  -1  11       76.90       78.36      6.91 o
  -2  -1  11     2234.15     2338.92     48.46 o
  -1  -1  11     4453.75     4639.28    183.01 o
   0  -1  11    11286.42    11967.16    353.85 o
   1  -1  11     5020.04     5427.78    138.12 o
   2  -1  11     3427.17     3404.11    132.52 o
   3  -1  11      310.40      310.23     13.30 o
   4  -1  11     6480.33     6830.92    217.60 o
   5  -1  11     2459.62     2739.80    126.83 o
   6  -1  11     1937.62     2036.53     94.76 o
   7  -1  11      331.78      363.04     14.11 o
   8  -1  11     1056.96     1118.68     40.71 o
   9  -1  11       20.86       23.04     19.50 o
  -9   0  11      952.88      987.16     34.06 o
  -8   0  11     1098.72     1070.16     83.87 o
  -7   0  11     4697.28     4977.96    356.88 o
  -6   0  11     1598.16     1684.00     84.39 o
  -5   0  11      257.71      264.70     10.04 o
  -4   0  11     1614.29     1634.37     50.45 o
  -3   0  11     5653.19     5856.06    261.06 o
  -2   0  11       73.21       83.33      6.58 o
  -1   0  11     6037.98     6259.01    266.28 o
   0   0  11     1409.65     1489.81     47.04 o
   1   0  11     1210.89     1194.30     31.76 o
   2   0  11      391.04      440.36     16.73 o
   3   0  11     2161.71     2296.57     64.12 o
   4   0  11     3168.62     3209.92     95.25 o
   5   0  11     4133.70     4191.30    224.76 o
   6   0  11      473.41      484.00     21.42 o
   7   0  11     1639.63     1676.42    103.82 o
   8   0  11      157.92      131.69     14.83 o
   9   0  11      205.40      185.03     14.29 o
  10   0  11      658.37      573.23     35.88 o
 -10   1  11      449.05      457.82     63.66 o
  -9   1  11     1514.67     1575.06     52.01 o
  -8   1  11     2501.27     2697.48    202.41 o
  -7   1  11     3986.25     4021.42    270.06 o
  -6   1  11     4365.17     4585.12    218.61 o
  -5   1  11      419.06      438.67     12.84 o
  -4   1  11     1629.74     1648.89     63.00 o
  -3   1  11      933.24      858.61     34.56 o
  -2   1  11     1764.85     1712.97     49.11 o
  -1   1  11      191.78      202.58      9.74 o
   0   1  11      242.26      251.37      9.67 o
   1   1  11       49.38       68.37      5.86 o
   2   1  11      203.62      202.80      9.21 o
   3   1  11      848.61      892.04     23.91 o
   4   1  11     6880.81     6996.77    224.50 o
   5   1  11     2681.34     2809.65    132.15 o
   6   1  11      533.77      530.64     33.61 o
   7   1  11      979.58      921.49     41.11 o
   8   1  11     2889.46     3025.29    105.39 o
   9   1  11     1683.39     1816.48    116.94 o
  10   1  11     1366.72     1341.11     67.88 o
  -9   2  11      485.00      486.03     18.89 o
  -8   2  11     1556.51     1531.05     70.19 o
  -7   2  11     3154.69     3400.97     77.63 o
  -6   2  11     1591.03     1663.97     37.29 o
  -5   2  11      274.80      271.07     10.92 o
  -4   2  11     2629.02     2639.06     85.11 o
  -3   2  11     1102.77     1057.01     35.47 o
  -2   2  11      128.08      121.79      8.14 o
  -1   2  11     1944.74     1859.49     55.75 o
   0   2  11       53.71       66.68      6.60 o
   1   2  11     2012.14     1977.55     76.28 o
   2   2  11     1634.68     1726.19     96.93 o
   3   2  11     2703.16     2771.64    148.98 o
   4   2  11     4904.25     5154.10    190.22 o
   5   2  11      765.98      821.49     48.65 o
   6   2  11      682.42      641.67     51.94 o
   7   2  11     4405.52     4533.10    242.52 o
   8   2  11     2433.99     2481.69     71.44 o
   9   2  11     1929.22     2149.48     76.04 o
  10   2  11      566.90      554.11     34.14 o
  -9   3  11     1057.26     1018.04     40.87 o
  -8   3  11     1052.79     1066.01     24.08 o
  -7   3  11     1947.83     2048.11     46.94 o
  -6   3  11      942.12     1026.82     37.63 o
  -5   3  11      383.57      382.66      9.27 o
  -4   3  11     3286.84     3245.06     73.41 o
  -3   3  11     2730.67     2659.30     66.15 o
  -2   3  11     1892.84     1821.13     47.50 o
  -1   3  11      555.50      526.87     24.93 o
   0   3  11     2095.81     2075.59     43.41 o
   1   3  11     2951.96     2933.87     69.81 o
   2   3  11     6764.02     6704.48    199.51 o
   3   3  11      504.61      522.82     16.09 o
   4   3  11     8251.67     8369.36    254.52 o
   5   3  11       97.13      111.03      7.55 o
   6   3  11      485.67      460.01     21.82 o
   7   3  11      823.74      842.18     25.17 o
   8   3  11     3588.91     3722.90    109.38 o
   9   3  11     1172.59     1198.78     67.79 o
  10   3  11      303.26      270.36     25.70 o
  -9   4  11      411.09      381.84     28.13 o
  -8   4  11      678.31      708.41     23.90 o
  -7   4  11     2293.34     2383.66     72.96 o
  -6   4  11     1087.87     1146.26     24.65 o
  -5   4  11     2502.70     2564.95     52.28 o
  -4   4  11     4962.23     4844.53    112.94 o
  -3   4  11     5255.50     5170.26    118.96 o
  -2   4  11     1040.48      976.44     19.84 o
  -1   4  11     1216.36     1157.54     28.21 o
   0   4  11     1201.59     1189.30     28.04 o
   1   4  11     3675.71     3586.65     67.35 o
   2   4  11      313.56      327.33      9.90 o
   3   4  11     1469.09     1447.08     48.42 o
   4   4  11      303.35      306.11     16.60 o
   5   4  11      239.24      247.07      9.54 o
   6   4  11      725.59      721.50     22.85 o
   7   4  11     2655.45     2714.06    124.83 o
   8   4  11      185.33      194.02     10.78 o
   9   4  11     1741.23     1821.35    105.31 o
  10   4  11       82.78       78.93     18.03 o
  -9   5  11      535.03      548.95     35.88 o
  -8   5  11      207.37      211.92     15.40 o
  -7   5  11     2240.03     2325.02     83.75 o
  -6   5  11     1075.96     1133.79     36.62 o
  -5   5  11     1952.74     1987.97     40.21 o
  -4   5  11     3234.21     3332.48     71.26 o
  -3   5  11     1359.07     1294.87     35.50 o
  -2   5  11     1757.78     1728.07     47.41 o
  -1   5  11      345.87      345.48     10.82 o
   0   5  11     1802.27     1791.32     45.28 o
   1   5  11     3185.92     3205.13     78.90 o
   2   5  11     1342.05     1370.82     31.74 o
   3   5  11      289.68      274.50      8.77 o
   4   5  11     1626.99     1617.18     77.18 o
   5   5  11       34.49       37.65      4.68 o
   6   5  11      249.20      241.26      9.58 o
   7   5  11     1167.01     1129.36     45.01 o
   8   5  11     2287.57     2270.52    137.71 o
   9   5  11      312.83      286.83     22.48 o
  10   5  11      584.32      496.93     33.43 o
  -8   6  11      197.89      165.55     13.93 o
  -7   6  11      562.49      623.40     22.39 o
  -6   6  11      492.33      519.83     18.42 o
  -5   6  11      799.12      799.84     24.45 o
  -4   6  11     1000.06     1025.67     28.13 o
  -3   6  11      667.69      700.88     23.59 o
  -2   6  11     1459.74     1483.97     68.57 o
  -1   6  11     1376.71     1424.66     36.95 o
   0   6  11     1210.47     1221.64     36.08 o
   1   6  11     3830.99     3860.82     98.20 o
   2   6  11       83.06       97.78      6.21 o
   3   6  11     2074.49     2067.51     47.16 o
   4   6  11      436.53      424.94     11.27 o
   5   6  11     1112.21     1093.64     32.54 o
   6   6  11     1184.55     1123.39     47.23 o
   7   6  11     2147.50     2107.73    150.72 o
   8   6  11      244.97      240.46     32.20 o
   9   6  11     1806.68     1661.49     94.85 o
  -8   7  11       37.16       46.66     21.92 o
  -7   7  11     1228.18     1296.15     48.26 o
  -6   7  11      199.17      243.35     24.37 o
  -5   7  11      704.11      737.24     28.84 o
  -4   7  11      984.43     1053.22     32.43 o
  -3   7  11     1611.85     1666.56     39.30 o
  -2   7  11     1879.30     1926.77     51.15 o
  -1   7  11      643.77      649.67     16.98 o
   0   7  11     3610.60     3555.90    115.90 o
   1   7  11     1439.20     1420.03     45.77 o
   2   7  11     1052.07     1002.01     35.31 o
   3   7  11     1068.30     1086.20     32.39 o
   4   7  11     4430.85     4428.34    140.31 o
   5   7  11      997.66     1003.80     23.38 o
   6   7  11     1526.26     1572.57     44.74 o
   7   7  11       43.11       40.07      9.06 o
   8   7  11      575.33      582.47     29.00 o
   9   7  11      366.97      334.80     51.17 o
  -7   8  11     1598.95     1558.65     58.87 o
  -6   8  11      508.11      526.82     22.57 o
  -5   8  11      860.54      874.24     29.60 o
  -4   8  11      897.76      934.42     37.56 o
  -3   8  11     1663.83     1799.83     64.80 o
  -2   8  11     3017.50     3218.67     79.26 o
  -1   8  11     1933.14     2019.49     62.59 o
   0   8  11     2046.09     2095.23     72.08 o
   1   8  11     3783.95     3690.73    117.12 o
   2   8  11       68.23       71.18      9.08 o
   3   8  11     1767.62     1725.89     40.77 o
   4   8  11      428.87      417.16     11.97 o
   5   8  11      948.95      959.09     21.20 o
   6   8  11       47.02       50.18      9.04 o
   7   8  11       63.13       64.34     10.82 o
   8   8  11       24.01       37.08     19.05 o
  -6   9  11      685.03      624.92     29.96 o
  -5   9  11      323.90      351.61     18.38 o
  -4   9  11      888.68      888.51     27.11 o
  -3   9  11     1450.98     1452.30     52.47 o
  -2   9  11     1960.73     2027.99     55.30 o
  -1   9  11      409.26      421.57     17.16 o
   0   9  11      722.66      733.83     22.47 o
   1   9  11     1114.55     1118.27     27.72 o
   2   9  11      522.27      530.80     17.17 o
   3   9  11     1035.03     1008.49     26.42 o
   4   9  11     1241.08     1212.76     36.72 o
   5   9  11      211.74      204.79      8.46 o
   6   9  11      309.70      307.58     31.37 o
   7   9  11       24.03       21.37     10.84 o
   8   9  11      946.77      764.13     41.98 o
  -5  10  11       60.67       60.17     19.89 o
  -4  10  11      347.78      372.98     20.28 o
  -3  10  11     1103.37     1124.05     43.35 o
  -2  10  11     1006.25      988.86     33.39 o
  -1  10  11      154.65      168.74     10.00 o
   0  10  11      367.78      405.39     13.20 o
   1  10  11      388.52      405.57     11.28 o
   2  10  11      814.72      854.65     19.94 o
   3  10  11     3248.05     3312.98     97.85 o
   4  10  11     1050.85     1035.74     56.34 o
   5  10  11     1374.87     1408.81     51.09 o
   6  10  11      521.05      475.56     26.51 o
   7  10  11      570.22      543.95     29.23 o
  -4  11  11      486.26      455.03     27.37 o
  -3  11  11      889.46      838.55     42.06 o
  -2  11  11      652.06      624.74     30.73 o
  -1  11  11      169.37      197.24     18.62 o
   0  11  11     1603.00     1743.06     66.41 o
   1  11  11     1502.77     1489.64     46.95 o
   2  11  11     2276.58     2349.40    112.99 o
   3  11  11     1471.52     1430.52     37.86 o
   4  11  11     1651.83     1587.04     47.28 o
   5  11  11      536.27      525.64     22.37 o
  -2  12  11      548.45      434.34     34.07 o
  -1  12  11      385.80      327.35     20.34 o
   0  12  11     2100.68     1818.60    145.76 o
   1  12  11     1931.89     1837.32     80.19 o
   2  12  11     1632.36     1551.95     52.26 o
   3  12  11      923.47      799.77     32.89 o
  -2  -8  12      399.32      337.67     26.70 o
  -1  -8  12     1139.63     1017.42     69.37 o
   0  -8  12      666.22      559.74     61.93 o
   1  -8  12      933.04      811.83     73.66 o
   2  -8  12      628.76      494.62    109.43 o
  -5  -7  12      899.94      806.24     47.88 o
  -4  -7  12      701.43      665.70     38.92 o
  -3  -7  12     1275.26     1340.08     96.93 o
  -2  -7  12     1885.92     1839.35     85.75 o
  -1  -7  12     1535.41     1523.86     70.61 o
   0  -7  12     1003.73     1030.07     85.87 o
   1  -7  12      369.01      399.48    105.03 o
   2  -7  12      564.51      517.91     46.21 o
   3  -7  12       67.74       68.27     17.14 o
   4  -7  12      298.34      269.73     24.56 o
  -6  -6  12      874.10      729.18     38.41 o
  -5  -6  12      390.66      374.05     22.94 o
  -4  -6  12      678.83      725.74     45.99 o
  -3  -6  12     1697.05     1714.98     66.36 o
  -2  -6  12     2501.21     2421.75    362.00 o
  -1  -6  12     1334.59     1338.35    149.37 o
   0  -6  12      115.43      100.09     11.74 o
   1  -6  12      487.91      478.66     58.60 o
   2  -6  12      151.94      117.10     10.31 o
   3  -6  12      736.93      691.65     31.23 o
   4  -6  12      284.53      266.13     23.20 o
   5  -6  12      385.56      366.16     35.60 o
   6  -6  12       77.21       50.15     13.95 o
  -7  -5  12      107.45      111.95     13.13 o
  -6  -5  12     1215.40     1127.40     83.94 o
  -5  -5  12       70.32       66.33     14.42 o
  -4  -5  12     2265.38     2317.32    241.60 o
  -3  -5  12      298.60      312.57     17.09 o
  -2  -5  12     2500.23     2535.68    252.06 o
  -1  -5  12      289.03      279.39     11.48 o
   0  -5  12      188.93      207.07     12.73 o
   1  -5  12     1010.73     1028.96     83.23 o
   2  -5  12     3402.67     3531.52    234.45 o
   3  -5  12      196.14      186.08     20.87 o
   4  -5  12     1508.41     1478.00     61.40 o
   5  -5  12      852.00      830.50     29.99 o
   6  -5  12      407.35      385.65     18.43 o
   7  -5  12      435.07      383.59     21.89 o
  -8  -4  12       28.04       -1.06     12.07 o
  -7  -4  12      288.71      286.58     19.53 o
  -6  -4  12       27.09       28.90     10.14 o
  -5  -4  12      743.93      805.57     75.54 o
  -4  -4  12      743.51      734.88     68.40 o
  -3  -4  12     3397.71     3619.21    269.98 o
  -2  -4  12     1621.17     1689.93     97.65 o
  -1  -4  12     2277.03     2406.88    192.53 o
   0  -4  12      242.35      242.91     14.47 o
   1  -4  12     4372.29     4529.52    140.93 o
   2  -4  12     2496.16     2560.84     63.01 o
   3  -4  12     1448.19     1568.84    120.89 o
   4  -4  12      379.24      417.05     22.85 o
   5  -4  12      150.26      152.30     10.51 o
   6  -4  12      576.31      580.19     23.03 o
   7  -4  12      633.86      597.05     36.31 o
  -8  -3  12       51.48       52.20     10.65 o
  -7  -3  12       42.66       29.73      8.43 o
  -6  -3  12     1536.36     1665.77    168.25 o
  -5  -3  12      713.06      781.80     60.41 o
  -4  -3  12     2948.32     3129.25    193.60 o
  -3  -3  12     2011.35     2153.01    175.29 o
  -2  -3  12     4111.08     4283.62    224.33 o
  -1  -3  12      962.87      974.64     55.97 o
   0  -3  12     1097.17     1111.55     28.42 o
   1  -3  12     1276.14     1320.79     62.36 o
   2  -3  12     2181.17     2255.13     57.78 o
   3  -3  12      271.63      273.44     13.88 o
   4  -3  12      912.33      926.65     47.23 o
   5  -3  12      171.78      166.96     11.73 o
   6  -3  12      408.52      455.10     20.44 o
   7  -3  12      153.90      158.64     11.38 o
   8  -3  12      207.98      190.30     16.65 o
  -9  -2  12     1088.47     1064.45     41.34 o
  -8  -2  12      319.26      313.68     19.05 o
  -7  -2  12     1116.69     1139.31     43.20 o
  -6  -2  12      569.76      549.20     35.60 o
  -5  -2  12     1858.90     1948.81    194.76 o
  -4  -2  12     1312.76     1385.77    111.21 o
  -3  -2  12      317.76      337.62     14.83 o
  -2  -2  12      967.02     1048.88     41.82 o
  -1  -2  12      160.80      165.62     32.97 o
   0  -2  12      103.26       97.82      9.44 o
   1  -2  12     3598.80     3807.28     88.61 o
   2  -2  12     2055.11     2120.23     84.81 o
   3  -2  12      930.38      989.61     34.61 o
   4  -2  12      549.23      569.88     38.95 o
   5  -2  12     1369.71     1437.28     57.59 o
   6  -2  12      498.88      532.32     32.90 o
   7  -2  12      486.02      471.67     28.76 o
   8  -2  12       42.37       52.19     15.69 o
   9  -2  12      174.59      161.03     22.27 o
  -9  -1  12      260.63      246.48     47.13 o
  -8  -1  12      367.49      367.97     15.96 o
  -7  -1  12      396.66      369.07     13.44 o
  -6  -1  12     1343.10     1340.89     69.80 o
  -5  -1  12     1098.08     1108.48     82.07 o
  -4  -1  12      295.17      284.88     18.48 o
  -3  -1  12       34.25       30.85      9.02 o
  -2  -1  12      335.22      347.97     12.85 o
  -1  -1  12      264.80      264.57     26.60 o
   0  -1  12      705.51      765.35     24.29 o
   1  -1  12     4114.47     4231.13    108.87 o
   2  -1  12     1840.60     1985.17     55.19 o
   3  -1  12     1371.04     1235.99     30.66 o
   4  -1  12      996.65     1107.14     53.45 o
   5  -1  12     1788.68     1927.50     77.00 o
   6  -1  12     2653.93     2787.09    156.02 o
   7  -1  12      477.92      484.51     25.73 o
   8  -1  12      216.46      245.29     18.43 o
   9  -1  12      806.11      734.33     65.81 o
  -9   0  12     1015.91      976.81     66.87 o
  -8   0  12      158.29      149.70     12.87 o
  -7   0  12     2028.34     2145.96    170.85 o
  -6   0  12      264.08      260.74     23.29 o
  -5   0  12      876.74      906.28     69.65 o
  -4   0  12      116.47      117.80     18.72 o
  -3   0  12      688.91      781.99     22.24 o
  -2   0  12     2177.27     2226.62    102.87 o
  -1   0  12     2040.68     2160.72     56.87 o
   0   0  12     2683.46     2706.40     61.42 o
   1   0  12     6320.17     6370.38    174.53 o
   2   0  12     2498.80     2552.01     68.83 o
   3   0  12     2587.33     2849.93    149.34 o
   4   0  12     1681.72     1702.87     45.87 o
   5   0  12     3162.32     3356.15    105.22 o
   6   0  12     2826.74     2853.90    156.56 o
   7   0  12      151.65      170.18     11.68 o
   8   0  12       34.58       46.73     16.33 o
   9   0  12      312.96      326.53     34.36 o
  -9   1  12      504.58      489.64     20.85 o
  -8   1  12     2035.42     2147.30     76.95 o
  -7   1  12      873.65      924.39     68.86 o
  -6   1  12     1487.81     1617.65     74.01 o
  -5   1  12      534.93      547.49     18.83 o
  -4   1  12      239.61      248.41     13.27 o
  -3   1  12      234.42      249.06     17.63 o
  -2   1  12    11232.33    11537.64    337.84 o
  -1   1  12     3540.17     3605.61     76.61 o
   0   1  12     2239.81     2322.58     54.05 o
   1   1  12     1405.32     1402.13     38.11 o
   2   1  12     1288.92     1344.39     36.37 o
   3   1  12     2829.68     2952.32     78.57 o
   4   1  12     3852.46     4125.59     88.57 o
   5   1  12     1803.07     1903.24     50.55 o
   6   1  12     2480.20     2512.66    127.79 o
   7   1  12       34.20       26.38     14.36 o
   8   1  12      134.36      146.82     19.21 o
   9   1  12      235.88      215.23     34.60 o
  -9   2  12     1948.94     1929.13     76.95 o
  -8   2  12     1072.69     1110.78     35.24 o
  -7   2  12     2394.40     2555.44     61.67 o
  -6   2  12      690.95      703.12     68.08 o
  -5   2  12     3267.46     3364.63    149.48 o
  -4   2  12      634.14      637.19     24.04 o
  -3   2  12     5783.60     6056.86    190.92 o
  -2   2  12     1543.93     1495.71     36.90 o
  -1   2  12     1635.10     1667.81     48.48 o
   0   2  12      298.66      302.31     10.63 o
   1   2  12     2104.19     2277.90     77.53 o
   2   2  12      222.27      270.73     19.69 o
   3   2  12     3360.96     3714.54    111.52 o
   4   2  12      483.34      503.36     20.37 o
   5   2  12     3826.22     4133.73    231.91 o
   6   2  12     1044.26     1103.58     57.65 o
   7   2  12      731.72      714.13     29.58 o
   8   2  12     1017.63      995.16     31.66 o
   9   2  12     1433.02     1476.09     61.39 o
  -9   3  12      732.88      754.57     37.65 o
  -8   3  12     2922.78     3172.13     91.90 o
  -7   3  12       73.80       92.45      6.65 o
  -6   3  12     2115.34     2245.02     84.42 o
  -5   3  12     1231.67     1280.65     34.59 o
  -4   3  12     1831.68     1868.06     57.09 o
  -3   3  12      836.01      858.39     19.62 o
  -2   3  12     4243.40     4249.09    109.76 o
  -1   3  12      186.57      179.07      9.47 o
   0   3  12      540.46      554.11     15.18 o
   1   3  12       93.61       90.74      5.22 o
   2   3  12     2345.51     2333.54    103.56 o
   3   3  12     2256.69     2249.55     79.24 o
   4   3  12     1594.72     1565.68     44.38 o
   5   3  12      829.27      814.00     41.55 o
   6   3  12     6669.60     6531.68    275.34 o
   7   3  12      749.67      781.71     45.42 o
   8   3  12     3204.39     3205.55    146.82 o
   9   3  12     3884.47     4079.02    192.30 o
  -9   4  12     1144.99     1061.06     84.19 o
  -8   4  12      584.09      599.17     21.19 o
  -7   4  12     1177.48     1250.50     30.37 o
  -6   4  12      715.17      774.64     43.85 o
  -5   4  12     2589.13     2714.27    116.86 o
  -4   4  12      318.23      318.54      8.93 o
  -3   4  12     2978.00     2930.85     69.09 o
  -2   4  12      317.11      289.93     12.15 o
  -1   4  12      228.74      220.41      9.51 o
   0   4  12      927.17      921.96     30.26 o
   1   4  12     2075.97     2052.62     40.80 o
   2   4  12     3905.69     3908.30     96.33 o
   3   4  12     1584.15     1587.36     71.40 o
   4   4  12     2414.97     2418.89     78.37 o
   5   4  12     3857.26     3916.71    219.52 o
   6   4  12     4881.11     4840.73    204.45 o
   7   4  12     2417.20     2540.14    176.06 o
   8   4  12     2126.64     2255.52    148.40 o
   9   4  12      526.79      494.36     36.51 o
  -8   5  12     1158.92     1197.22     45.99 o
  -7   5  12      260.97      259.14     17.44 o
  -6   5  12     2892.95     2989.41     74.82 o
  -5   5  12     3755.71     3966.57     81.23 o
  -4   5  12     1430.69     1462.19     32.34 o
  -3   5  12     1104.22     1108.24     22.85 o
  -2   5  12     3232.55     3198.07     65.74 o
  -1   5  12      680.61      672.00     16.87 o
   0   5  12     1524.99     1527.49     40.64 o
   1   5  12      971.53      951.03     26.06 o
   2   5  12     4092.37     3999.08    117.81 o
   3   5  12     1137.95     1096.09     39.66 o
   4   5  12       35.43       40.18      8.51 o
   5   5  12     1903.83     1940.63     57.81 o
   6   5  12     2197.22     2251.04     63.87 o
   7   5  12     1552.66     1567.60    100.94 o
   8   5  12     1977.07     1891.78     91.43 o
   9   5  12      423.82      426.35     48.87 o
  -8   6  12      407.72      424.52     42.43 o
  -7   6  12      936.56      979.16     37.73 o
  -6   6  12     2124.72     2203.54     78.53 o
  -5   6  12     5250.52     5692.97    184.75 o
  -4   6  12     1306.51     1312.11     38.88 o
  -3   6  12     3476.71     3603.36     95.16 o
  -2   6  12      484.54      495.03     13.28 o
  -1   6  12     1145.73     1123.63     30.43 o
   0   6  12     1664.57     1664.27     42.63 o
   1   6  12     1154.53     1159.36     33.07 o
   2   6  12      186.51      191.95      8.80 o
   3   6  12      297.54      309.79     13.60 o
   4   6  12      101.74       92.55      7.32 o
   5   6  12      666.94      692.97     39.24 o
   6   6  12     2127.78     2149.20     52.56 o
   7   6  12     1016.02      985.06     84.52 o
   8   6  12      878.40      855.75     88.75 o
   9   6  12      456.71      387.25     28.68 o
  -7   7  12      320.07      303.42     25.78 o
  -6   7  12     2782.36     2800.02     91.79 o
  -5   7  12      956.16      991.13     47.99 o
  -4   7  12      921.63      941.13     31.09 o
  -3   7  12      120.90      135.81      6.55 o
  -2   7  12     1452.61     1573.18     42.72 o
  -1   7  12      897.72      940.09     31.19 o
   0   7  12     2954.37     2935.13     84.92 o
   1   7  12       70.26       83.07      5.60 o
   2   7  12     2639.09     2645.19     66.42 o
   3   7  12       98.37       93.64      6.73 o
   4   7  12      249.74      248.20      8.73 o
   5   7  12     2152.87     2197.41     52.34 o
   6   7  12     1309.94     1296.63     48.86 o
   7   7  12      242.83      248.64     21.75 o
   8   7  12      922.16      914.60     76.47 o
  -7   8  12      718.79      649.19     30.01 o
  -6   8  12      527.64      519.87     61.22 o
  -5   8  12     1893.10     1982.93     73.89 o
  -4   8  12       42.52       52.62     10.12 o
  -3   8  12     1670.52     1865.43     45.75 o
  -2   8  12      732.39      808.82     25.52 o
  -1   8  12     3170.05     3300.13    100.61 o
   0   8  12     1467.00     1545.16     52.63 o
   1   8  12     1823.94     1750.84     43.18 o
   2   8  12      137.29      156.74     14.73 o
   3   8  12     1164.03     1189.76     35.94 o
   4   8  12      215.49      233.67     13.99 o
   5   8  12     2652.29     2668.81     56.23 o
   6   8  12      545.31      545.17     22.47 o
   7   8  12      923.69      931.66     39.63 o
   8   8  12      158.87      140.83     23.01 o
  -6   9  12      926.46      821.81     66.86 o
  -5   9  12      505.04      486.81     29.24 o
  -4   9  12     1470.17     1455.20     53.43 o
  -3   9  12     1037.72     1100.61     35.61 o
  -2   9  12     3821.27     4025.75    117.16 o
  -1   9  12     2434.88     2607.32     65.75 o
   0   9  12     1415.40     1495.89     43.74 o
   1   9  12      322.67      320.37     19.08 o
   2   9  12     3277.97     3486.35    108.16 o
   3   9  12      240.38      219.19     19.23 o
   4   9  12      595.50      640.44     35.81 o
   5   9  12      344.40      309.63     12.11 o
   6   9  12       94.77      100.35     11.12 o
   7   9  12       58.73       49.71     12.06 o
  -5  10  12      497.69      516.79     43.16 o
  -4  10  12      487.28      415.28     26.35 o
  -3  10  12     2386.24     2520.46    163.26 o
  -2  10  12      776.46      793.58     39.18 o
  -1  10  12     3183.09     3425.04    161.67 o
   0  10  12      302.15      303.80     12.56 o
   1  10  12      686.53      703.14     23.85 o
   2  10  12      313.27      313.24     11.54 o
   3  10  12     1288.98     1289.26     45.43 o
   4  10  12       63.80       81.01      7.05 o
   5  10  12      388.87      370.16     24.78 o
   6  10  12       35.70       22.42     10.37 o
  -3  11  12      206.45      191.38     21.05 o
  -2  11  12      730.33      692.84     34.24 o
  -1  11  12      192.67      159.19     38.10 o
   0  11  12      285.67      289.69     22.23 o
   1  11  12      102.91       84.40     10.45 o
   2  11  12     1413.41     1377.86     85.08 o
   3  11  12      106.35       97.60     10.55 o
   4  11  12     1081.69      995.28     33.51 o
   5  11  12      634.90      564.55     38.51 o
   0  12  12       97.35      118.68     18.36 o
   1  12  12      893.16      820.12     55.27 o
   2  12  12     1121.46      956.42     48.74 o
  -3  -7  13      264.43      275.32     30.81 o
  -2  -7  13      796.46      697.78     39.73 o
  -1  -7  13      784.96      725.63     43.73 o
   0  -7  13      349.21      309.13     26.87 o
   1  -7  13      501.88      501.15     30.71 o
   2  -7  13       44.55       30.85     23.18 o
   3  -7  13     1384.86     1234.72     84.82 o
  -5  -6  13     1356.43     1288.15     72.06 o
  -4  -6  13     1478.58     1486.45     76.95 o
  -3  -6  13      923.79      919.49     49.65 o
  -2  -6  13     2080.31     2142.06     97.71 o
  -1  -6  13     1182.16     1197.32     47.72 o
   0  -6  13      838.61      809.16     43.25 o
   1  -6  13       52.93       68.15     20.05 o
   2  -6  13      219.31      253.78     23.04 o
   3  -6  13      349.02      354.76     25.97 o
   4  -6  13      707.08      679.24     40.15 o
  -6  -5  13      768.76      676.98     46.19 o
  -5  -5  13     1590.34     1601.73     70.29 o
  -4  -5  13     1517.20     1429.77     67.43 o
  -3  -5  13     1005.03     1098.65     51.60 o
  -2  -5  13     1848.98     1890.54    202.85 o
  -1  -5  13     1620.07     1601.16    157.61 o
   0  -5  13      340.65      345.50     16.81 o
   1  -5  13      374.58      363.14     24.44 o
   2  -5  13       46.16       44.67      7.56 o
   3  -5  13      857.61      845.97     50.32 o
   4  -5  13       73.40       49.12     16.52 o
   5  -5  13      371.38      345.73     21.96 o
   6  -5  13      178.41      137.11     14.69 o
  -7  -4  13      131.44      114.98     37.03 o
  -6  -4  13      416.17      425.40     36.19 o
  -5  -4  13      943.61      939.78     39.91 o
  -4  -4  13     1884.21     1922.07    199.51 o
  -3  -4  13     1383.86     1332.29    112.84 o
  -2  -4  13     1816.01     1891.20    111.32 o
  -1  -4  13      216.23      232.58     12.30 o
   0  -4  13     1559.25     1612.48     61.08 o
   1  -4  13       72.14       75.14     13.40 o
   2  -4  13      364.66      365.19     28.37 o
   3  -4  13     1349.78     1382.19     58.33 o
   4  -4  13      682.26      733.02     33.48 o
   5  -4  13      236.05      223.64     16.02 o
   6  -4  13     1476.80     1559.50     84.98 o
   7  -4  13      537.58      425.08     27.45 o
  -7  -3  13       99.84       92.95     10.49 o
  -6  -3  13      319.73      335.73     31.14 o
  -5  -3  13     2245.52     2283.22    232.49 o
  -4  -3  13     1518.62     1503.16    156.31 o
  -3  -3  13     1346.06     1426.88    161.03 o
  -2  -3  13     1241.07     1327.84     57.68 o
  -1  -3  13     2268.00     2344.61    183.47 o
   0  -3  13     1538.37     1634.96     53.09 o
   1  -3  13     1334.92     1426.49     83.84 o
   2  -3  13     2780.84     2744.35     78.03 o
   3  -3  13     1557.34     1653.49     55.81 o
   4  -3  13      122.72      105.25     14.93 o
   5  -3  13      745.69      787.81     28.12 o
   6  -3  13      227.99      205.54     15.07 o
   7  -3  13     2107.81     2014.68    103.77 o
  -8  -2  13      683.54      708.55     59.71 o
  -7  -2  13       25.15       16.82      8.98 o
  -6  -2  13      159.95      165.03     11.30 o
  -5  -2  13     1977.93     2015.15    268.62 o
  -4  -2  13     2607.39     2556.11    256.64 o
  -3  -2  13     2276.33     2285.21    198.36 o
  -2  -2  13     1916.94     2028.79     93.79 o
  -1  -2  13     3506.91     3819.69    236.12 o
   0  -2  13     9709.14    10421.59    300.68 o
   1  -2  13     2969.20     3093.75     73.86 o
   2  -2  13     2348.58     2393.98     67.58 o
   3  -2  13      986.16      999.77     40.00 o
   4  -2  13       49.00       65.28      7.80 o
   5  -2  13       46.93       36.87      9.25 o
   6  -2  13     1209.82     1301.81     81.72 o
   7  -2  13      234.25      197.99     15.29 o
   8  -2  13      776.83      741.34     69.39 o
  -8  -1  13      419.29      409.97     18.26 o
  -7  -1  13       33.87       35.85      8.97 o
  -6  -1  13     1764.14     1859.32    201.35 o
  -5  -1  13     2326.80     2285.04    178.55 o
  -4  -1  13     1985.07     2099.63    192.43 o
  -3  -1  13     1540.81     1641.02    122.49 o
  -2  -1  13     1248.77     1313.83     54.15 o
  -1  -1  13     2835.63     2951.17    183.04 o
   0  -1  13     4124.32     4456.62    120.37 o
   1  -1  13     1924.37     1971.90     52.04 o
   2  -1  13      850.02      892.64     30.27 o
   3  -1  13     1188.64     1196.67     54.22 o
   4  -1  13       52.36       60.86      6.65 o
   5  -1  13     1212.87     1153.85     41.53 o
   6  -1  13      346.11      354.33     36.39 o
   7  -1  13      981.78     1069.54     58.35 o
   8  -1  13       25.48       23.87     16.74 o
  -8   0  13      554.65      597.00     41.78 o
  -7   0  13      319.88      320.01     13.89 o
  -6   0  13      639.43      640.60     45.90 o
  -5   0  13     1172.38     1141.72     63.58 o
  -4   0  13      768.67      830.18     31.07 o
  -3   0  13      288.84      318.66     17.79 o
  -2   0  13       42.96       36.22     12.50 o
  -1   0  13     1686.11     1722.17     63.35 o
   0   0  13     3735.12     3805.37     83.10 o
   1   0  13      211.29      224.32      9.87 o
   2   0  13     1721.71     1688.87     52.03 o
   3   0  13     1935.44     1939.22     46.78 o
   4   0  13     1261.32     1336.92     37.61 o
   5   0  13      824.20      846.18     39.84 o
   6   0  13     1111.17     1178.01     47.54 o
   7   0  13      570.46      644.29     29.93 o
   8   0  13      895.93     1004.06     71.84 o
   9   0  13       28.75       40.63     29.05 o
  -8   1  13      403.29      417.72     17.50 o
  -7   1  13      283.32      287.82     37.17 o
  -6   1  13      542.03      538.33     22.61 o
  -5   1  13      346.54      357.08     12.60 o
  -4   1  13      149.57      146.49      9.32 o
  -3   1  13      109.22      126.78     14.17 o
  -2   1  13      519.43      525.43     22.72 o
  -1   1  13     4675.53     4838.02    134.42 o
   0   1  13     3493.08     3638.55     88.46 o
   1   1  13     1622.30     1598.70     40.60 o
   2   1  13     1989.75     2081.30     64.14 o
   3   1  13     3645.22     3730.00    104.54 o
   4   1  13     1756.81     1846.64     48.13 o
   5   1  13     3002.64     3144.85    110.40 o
   6   1  13      386.63      408.11     28.25 o
   7   1  13      981.01      990.68     50.69 o
   8   1  13      254.73      272.10     19.84 o
   9   1  13      221.76      196.19     34.33 o
  -8   2  13      813.27      801.11     27.85 o
  -7   2  13      441.43      510.78     17.44 o
  -6   2  13      182.77      219.90     31.77 o
  -5   2  13       47.73       51.96      6.75 o
  -4   2  13     1268.05     1395.04     59.94 o
  -3   2  13      383.79      387.46     13.47 o
  -2   2  13      704.01      707.71     20.83 o
  -1   2  13     5020.10     4947.62    145.99 o
   0   2  13     4178.27     4240.82    127.02 o
   1   2  13     1059.23     1107.24     31.15 o
   2   2  13     2496.42     2542.10     79.01 o
   3   2  13     3135.58     3410.94    118.35 o
   4   2  13     2925.70     3136.22    194.66 o
   5   2  13     1229.78     1331.41     82.95 o
   6   2  13      644.68      670.32     78.05 o
   7   2  13      154.96      145.19     15.39 o
   8   2  13      258.42      251.96     23.53 o
   9   2  13       29.76       67.16     14.73 o
  -8   3  13     1813.23     1851.07     66.45 o
  -7   3  13      544.21      593.98     31.05 o
  -6   3  13      894.37      970.56     59.86 o
  -5   3  13      502.00      521.33     30.01 o
  -4   3  13     1273.15     1327.18     43.78 o
  -3   3  13     4632.36     4890.70    126.88 o
  -2   3  13      451.46      416.93     16.59 o
  -1   3  13     3078.71     3121.37     83.77 o
   0   3  13       42.73       46.31      5.07 o
   1   3  13      208.79      193.76      8.27 o
   2   3  13      299.02      320.83     11.70 o
   3   3  13     4214.02     4344.05    162.71 o
   4   3  13     1922.38     2011.36     68.45 o
   5   3  13     1232.89     1311.41     68.78 o
   6   3  13       36.21       21.42      9.41 o
   7   3  13      571.12      596.30     22.03 o
   8   3  13      102.40      104.59     11.78 o
   9   3  13      823.90      732.05     38.33 o
  -8   4  13     1424.33     1381.82     57.74 o
  -7   4  13     1009.22     1047.66     59.13 o
  -6   4  13      644.45      691.64     34.91 o
  -5   4  13      788.67      823.49     20.87 o
  -4   4  13     2623.99     2748.55     78.45 o
  -3   4  13      631.04      630.94     36.25 o
  -2   4  13      138.45      162.32      6.79 o
  -1   4  13      767.36      792.09     17.60 o
   0   4  13      171.28      168.08      6.62 o
   1   4  13       84.91       95.91      5.47 o
   2   4  13     3548.65     3531.32    107.94 o
   3   4  13      727.91      709.20     20.08 o
   4   4  13     2678.16     2696.60    186.90 o
   5   4  13      285.94      273.32     11.02 o
   6   4  13      156.17      168.04     11.65 o
   7   4  13     1273.91     1252.57     77.35 o
   8   4  13     1455.76     1526.17    106.99 o
   9   4  13      403.58      383.20     27.11 o
  -8   5  13     1170.66     1082.75     75.88 o
  -7   5  13      451.33      501.06     31.74 o
  -6   5  13      706.84      749.69     22.20 o
  -5   5  13      529.65      535.97     41.49 o
  -4   5  13     1500.10     1518.85     34.78 o
  -3   5  13      293.05      312.79     11.57 o
  -2   5  13      265.97      280.91     19.64 o
  -1   5  13      831.98      839.85     18.72 o
   0   5  13      844.87      838.50     22.90 o
   1   5  13     1125.91     1097.10     38.91 o
   2   5  13     2776.63     2750.65     65.59 o
   3   5  13     2301.78     2253.10     57.97 o
   4   5  13     2028.22     2053.64    128.54 o
   5   5  13      235.21      249.08     11.36 o
   6   5  13     1525.05     1475.91     43.28 o
   7   5  13     4943.82     5227.44    285.30 o
   8   5  13     1249.38     1224.17    128.59 o
   9   5  13     1043.93      866.53     47.99 o
  -7   6  13     1095.85     1036.38     61.66 o
  -6   6  13      429.45      480.06     21.45 o
  -5   6  13     1460.22     1596.53    117.20 o
  -4   6  13     2214.74     2208.09     58.77 o
  -3   6  13     1262.89     1265.33     34.85 o
  -2   6  13      122.00      127.41      7.10 o
  -1   6  13     2442.72     2448.52     66.12 o
   0   6  13     1866.13     1881.05     43.89 o
   1   6  13     1528.10     1525.56     42.72 o
   2   6  13     1813.38     1844.88     44.03 o
   3   6  13      744.25      772.78     25.81 o
   4   6  13     2612.97     2593.35     80.78 o
   5   6  13     1676.47     1683.06     71.76 o
   6   6  13     2006.71     2048.21    123.63 o
   7   6  13     1671.96     1654.80    137.70 o
   8   6  13      955.19      962.66     72.09 o
  -7   7  13      640.25      631.12     30.69 o
  -6   7  13     1094.51     1149.45     84.31 o
  -5   7  13     1006.75     1031.94     53.27 o
  -4   7  13     2525.80     2704.18    124.16 o
  -3   7  13      934.14      985.24     40.79 o
  -2   7  13     1973.60     2021.96     45.35 o
  -1   7  13     3128.04     3227.21     84.61 o
   0   7  13     1714.07     1699.96     44.54 o
   1   7  13     1313.00     1281.51     34.30 o
   2   7  13      145.82      135.40      7.44 o
   3   7  13      455.45      461.83     21.53 o
   4   7  13      774.37      797.42     20.66 o
   5   7  13      439.24      450.48     17.25 o
   6   7  13      820.67      857.01     64.00 o
   7   7  13     1533.24     1530.67     91.88 o
   8   7  13       68.87       61.30     19.54 o
  -6   8  13      540.22      553.95     32.27 o
  -5   8  13     1262.43     1189.38    105.59 o
  -4   8  13     1099.82     1138.85     45.86 o
  -3   8  13      284.19      292.18     14.30 o
  -2   8  13     1427.26     1476.04     49.81 o
  -1   8  13     1058.88     1049.62     41.78 o
   0   8  13     1558.19     1520.71     42.20 o
   1   8  13      391.07      395.15     14.46 o
   2   8  13      265.42      261.92     11.20 o
   3   8  13       38.41       37.26     11.03 o
   4   8  13     2476.34     2436.14     66.39 o
   5   8  13      267.56      255.02      8.52 o
   6   8  13     1319.89     1290.73     48.43 o
   7   8  13      840.42      799.28     36.74 o
  -5   9  13      208.32      181.08     22.73 o
  -4   9  13      781.38      757.52     35.88 o
  -3   9  13      339.85      333.24     25.43 o
  -2   9  13      865.23      969.50     61.43 o
  -1   9  13     1605.50     1676.09    110.02 o
   0   9  13      347.03      365.25     14.06 o
   1   9  13      313.85      318.65     23.23 o
   2   9  13      274.03      281.98     12.06 o
   3   9  13     2289.28     2170.79     74.33 o
   4   9  13      649.24      618.77     21.24 o
   5   9  13      981.86      898.18     26.04 o
   6   9  13      921.72      932.29     46.95 o
  -4  10  13      382.92      339.77     33.17 o
  -3  10  13     1174.04     1082.94     53.32 o
  -2  10  13     1441.01     1487.54     56.68 o
  -1  10  13     1438.92     1499.06     65.05 o
   0  10  13     1282.50     1313.85     50.64 o
   1  10  13     1120.97     1097.61     54.10 o
   2  10  13      135.19      169.58     13.30 o
   3  10  13     1062.06     1060.58     35.29 o
   4  10  13     2458.40     2249.09     97.09 o
   5  10  13       72.20       71.60     13.42 o
  -2  11  13     1229.40     1143.29    137.56 o
  -1  11  13     1295.43     1284.74     77.90 o
   0  11  13      742.64      700.02     39.84 o
   1  11  13     1146.23     1125.34     44.68 o
   2  11  13      859.84      828.02     56.37 o
   3  11  13      630.97      596.29     52.32 o
   4  11  13      185.53      159.84     19.39 o
  -3  -6  14      106.04      141.47     25.33 o
  -2  -6  14      215.87      222.38     28.02 o
  -1  -6  14      104.99       81.09     23.87 o
   0  -6  14      861.74      873.99     46.04 o
   1  -6  14       29.25       34.50     17.40 o
   2  -6  14      581.51      541.66     42.85 o
   3  -6  14      509.26      486.98     47.62 o
  -5  -5  14      347.90      275.32     28.30 o
  -4  -5  14      312.01      282.18     19.26 o
  -3  -5  14     1835.94     1852.51     72.49 o
  -2  -5  14      526.23      537.32     26.14 o
  -1  -5  14     1437.65     1446.89     64.10 o
   0  -5  14      485.00      465.91     23.37 o
   1  -5  14     1290.78     1213.73    133.81 o
   2  -5  14      101.66       89.96     11.02 o
   3  -5  14     1196.84     1081.23     98.86 o
   4  -5  14      752.09      671.05     44.33 o
   5  -5  14     1021.83     1045.53     48.57 o
  -6  -4  14     1896.98     1653.62     85.13 o
  -5  -4  14      113.32      121.20     13.86 o
  -4  -4  14     1979.58     2113.61     99.77 o
  -3  -4  14     2350.70     2467.31    107.97 o
  -2  -4  14     2149.10     2123.23    215.61 o
  -1  -4  14      714.84      683.24     69.00 o
   0  -4  14      783.34      845.26     58.82 o
   1  -4  14       32.71       51.30     16.68 o
   2  -4  14      590.22      632.92     23.27 o
   3  -4  14      267.96      243.72     21.97 o
   4  -4  14     1195.28     1189.31     97.64 o
   5  -4  14       45.36       43.47     14.05 o
   6  -4  14       57.47       54.10     14.47 o
  -7  -3  14     1475.51     1353.53     66.55 o
  -6  -3  14      293.85      278.56     19.44 o
  -5  -3  14      512.34      502.30     26.57 o
  -4  -3  14     1096.13     1163.49     41.23 o
  -3  -3  14     2455.92     2428.98    213.67 o
  -2  -3  14      244.83      259.09     21.50 o
  -1  -3  14     1122.53     1128.35     43.38 o
   0  -3  14       32.72       24.37     11.20 o
   1  -3  14      836.68      851.53     41.02 o
   2  -3  14      321.43      306.04     34.57 o
   3  -3  14      303.20      291.93     23.85 o
   4  -3  14      538.08      520.37     32.88 o
   5  -3  14      898.53      936.60     69.22 o
   6  -3  14       21.56       17.52     10.18 o
   7  -3  14      636.83      571.27     53.03 o
  -7  -2  14      146.85      145.70     12.09 o
  -6  -2  14      916.48      941.33     46.79 o
  -5  -2  14       76.11       70.18     13.80 o
  -4  -2  14     2858.04     2898.92    266.03 o
  -3  -2  14     1329.99     1307.89    113.46 o
  -2  -2  14     1649.60     1730.81    112.10 o
  -1  -2  14       36.97       44.52     19.66 o
   0  -2  14     1813.08     1937.96     48.78 o
   1  -2  14      583.76      614.02     24.03 o
   2  -2  14     1516.49     1517.73    100.40 o
   3  -2  14       28.87       19.65      8.46 o
   4  -2  14     1887.51     1834.11    169.51 o
   5  -2  14      178.16      198.72     14.00 o
   6  -2  14     1033.32     1097.61     43.28 o
   7  -2  14     1880.15     2039.89     99.88 o
  -7  -1  14     1053.10     1133.68     40.28 o
  -6  -1  14      827.54      857.08     74.10 o
  -5  -1  14      999.70     1000.88     89.52 o
  -4  -1  14     1945.62     1957.69    167.73 o
  -3  -1  14     2317.25     2381.17    226.87 o
  -2  -1  14      452.48      468.63     44.29 o
  -1  -1  14     3320.49     3433.16    174.97 o
   0  -1  14     1528.94     1482.77     61.24 o
   1  -1  14     4375.58     4595.94    125.25 o
   2  -1  14     1200.48     1248.93     44.13 o
   3  -1  14      564.42      560.39     23.30 o
   4  -1  14      413.03      436.60     18.37 o
   5  -1  14     1808.88     1921.90     92.19 o
   6  -1  14      218.52      222.07     17.74 o
   7  -1  14     1005.79     1087.31     54.79 o
   8  -1  14      504.55      481.67     47.00 o
  -8   0  14      617.82      563.42     24.15 o
  -7   0  14     1000.98     1023.82     44.26 o
  -6   0  14     2267.20     2420.70    108.39 o
  -5   0  14      561.28      568.84     47.79 o
  -4   0  14     1746.02     1814.85     95.99 o
  -3   0  14     1357.72     1453.67     68.28 o
  -2   0  14     3558.48     3751.96     83.38 o
  -1   0  14     1452.30     1517.31     59.50 o
   0   0  14     3465.24     3613.83    149.43 o
   1   0  14     2991.47     3096.23     93.23 o
   2   0  14      757.17      852.26     40.83 o
   3   0  14      255.91      262.78     18.03 o
   4   0  14     2184.80     2396.62    145.67 o
   5   0  14      204.63      195.65     12.34 o
   6   0  14      324.85      351.13     19.80 o
   7   0  14      200.87      240.28     20.70 o
   8   0  14      144.04      122.95     22.34 o
  -8   1  14      393.36      336.97     24.28 o
  -7   1  14     3554.86     3855.65    315.12 o
  -6   1  14     1166.52     1231.42     50.24 o
  -5   1  14      911.57      951.92     47.04 o
  -4   1  14     1135.24     1239.02     91.74 o
  -3   1  14      298.68      312.61     14.17 o
  -2   1  14     1685.90     1803.02    110.02 o
  -1   1  14     2486.71     2534.49    103.31 o
   0   1  14      919.97      945.34     23.59 o
   1   1  14     2637.30     2804.66     87.13 o
   2   1  14      591.44      579.60     21.53 o
   3   1  14      291.44      307.29     11.71 o
   4   1  14     1221.47     1205.70     31.16 o
   5   1  14     1865.64     1885.88     87.97 o
   6   1  14       94.91       84.38     12.86 o
   7   1  14      423.94      432.55     27.39 o
   8   1  14       58.09       41.75     15.63 o
  -8   2  14      535.48      474.19     76.97 o
  -7   2  14     1110.41     1110.30     83.02 o
  -6   2  14      983.89     1137.88     56.34 o
  -5   2  14       42.67       37.33     10.13 o
  -4   2  14      528.49      570.68     34.49 o
  -3   2  14      457.46      453.60     29.15 o
  -2   2  14     1605.94     1665.56     60.90 o
  -1   2  14      464.94      466.39     26.41 o
   0   2  14     4782.55     5147.19    210.54 o
   1   2  14     3939.13     4079.39    131.47 o
   2   2  14     1223.27     1293.33     53.94 o
   3   2  14     1430.89     1546.93     73.13 o
   4   2  14     3290.22     3496.74    106.18 o
   5   2  14      402.35      415.14     23.86 o
   6   2  14     1360.60     1492.84    143.10 o
   7   2  14      104.87      106.00     17.79 o
   8   2  14     1101.84     1073.64     92.73 o
  -8   3  14      456.88      421.09     25.75 o
  -7   3  14     1684.72     1809.90    144.83 o
  -6   3  14       28.91       32.60      8.32 o
  -5   3  14      157.53      180.91     13.86 o
  -4   3  14       39.84       46.59      7.83 o
  -3   3  14     1594.58     1690.63     56.18 o
  -2   3  14     2544.30     2604.82    105.89 o
  -1   3  14     3854.81     4045.22     99.95 o
   0   3  14      504.90      521.15     15.85 o
   1   3  14     8618.83     8910.81    201.47 o
   2   3  14     1401.95     1429.42     30.52 o
   3   3  14     5643.26     5881.33    174.54 o
   4   3  14     2552.15     2679.31     89.34 o
   5   3  14     2702.56     2791.93     91.25 o
   6   3  14      286.20      298.97     15.34 o
   7   3  14      225.04      222.24     21.73 o
   8   3  14      127.37      130.46     21.18 o
  -8   4  14      927.85      857.64     39.43 o
  -7   4  14      563.14      571.70     20.12 o
  -6   4  14      604.20      666.68     21.60 o
  -5   4  14       55.19       66.95      8.01 o
  -4   4  14     1903.46     1944.21     81.83 o
  -3   4  14     1705.71     1752.01     44.18 o
  -2   4  14     3769.42     3832.81     84.30 o
  -1   4  14      818.39      863.54     22.91 o
   0   4  14     1437.92     1488.78     32.08 o
   1   4  14     2166.32     2188.74     50.46 o
   2   4  14     2038.99     2140.47     66.28 o
   3   4  14     1415.98     1524.00     47.01 o
   4   4  14     3536.25     3683.75    151.15 o
   5   4  14      112.08      129.28      9.92 o
   6   4  14      576.20      549.88     30.54 o
   7   4  14      253.38      241.98     15.28 o
   8   4  14      975.59      887.28     42.89 o
  -7   5  14      827.29      860.15     45.57 o
  -6   5  14      388.92      397.13     16.89 o
  -5   5  14     2440.54     2549.28     65.92 o
  -4   5  14      611.58      627.19     46.91 o
  -3   5  14     3422.95     3508.82     84.42 o
  -2   5  14      459.13      468.50     15.21 o
  -1   5  14       62.32       64.79      5.59 o
   0   5  14       36.48       35.72      5.72 o
   1   5  14     1891.06     1910.87     37.70 o
   2   5  14      692.75      713.40     28.54 o
   3   5  14     2823.27     2809.58    131.36 o
   4   5  14      201.56      193.91      8.80 o
   5   5  14      849.12      840.12     44.69 o
   6   5  14      798.70      763.36     35.81 o
   7   5  14      920.49      856.04     34.09 o
   8   5  14      855.98      791.34     46.22 o
  -7   6  14      461.67      414.37     25.05 o
  -6   6  14      996.40     1036.05     56.10 o
  -5   6  14      516.68      571.85     20.38 o
  -4   6  14     1387.60     1446.38     71.70 o
  -3   6  14       45.17       51.45      6.27 o
  -2   6  14       37.65       45.47      6.57 o
  -1   6  14      614.65      582.07     40.28 o
   0   6  14      971.90      975.03     29.25 o
   1   6  14     1453.37     1459.26     32.01 o
   2   6  14     1871.67     1876.20     47.14 o
   3   6  14     1242.76     1217.07     37.62 o
   4   6  14     1867.97     1833.45     52.35 o
   5   6  14     1007.83     1000.81     38.48 o
   6   6  14     1913.92     1890.74     79.06 o
   7   6  14      980.03      962.19     92.69 o
   8   6  14     1980.97     1605.90    159.09 o
  -6   7  14      496.35      435.62     30.96 o
  -5   7  14     1566.03     1651.04     77.93 o
  -4   7  14       30.02       30.53     12.00 o
  -3   7  14     1060.01     1091.24     43.06 o
  -2   7  14      109.12      114.46      7.22 o
  -1   7  14       83.46       73.08      6.70 o
   0   7  14      417.86      448.22     17.06 o
   1   7  14     2930.91     2848.65     89.19 o
   2   7  14      717.07      692.16     20.51 o
   3   7  14     1000.29      988.38     26.40 o
   4   7  14      875.95      866.11     27.04 o
   5   7  14     2678.41     2731.69     99.02 o
   6   7  14     2627.23     2585.33    120.38 o
   7   7  14      952.69      831.52     37.61 o
  -5   8  14      846.71      781.64     58.59 o
  -4   8  14     1043.48     1047.01     52.62 o
  -3   8  14      453.84      456.82     43.81 o
  -2   8  14     1110.64     1127.62     42.65 o
  -1   8  14      226.18      238.13     13.99 o
   0   8  14     2428.47     2559.47    141.65 o
   1   8  14      331.49      333.37     14.54 o
   2   8  14      996.49      954.88     31.24 o
   3   8  14      412.24      420.32     16.99 o
   4   8  14      490.89      478.10     17.43 o
   5   8  14     1001.04      957.51     63.48 o
   6   8  14     1401.13     1427.10     69.10 o
   7   8  14      147.69      140.69     18.51 o
  -4   9  14      383.02      331.54     31.62 o
  -3   9  14     1780.78     1761.98    112.10 o
  -2   9  14      766.35      712.86     63.33 o
  -1   9  14      451.14      423.64     35.32 o
   0   9  14      561.91      556.98     19.95 o
   1   9  14      620.19      606.04     24.08 o
   2   9  14       94.35       81.13     10.73 o
   3   9  14      579.74      568.76     20.78 o
   4   9  14      129.84      134.31     13.87 o
   5   9  14     1092.80     1167.80     54.87 o
   6   9  14      256.90      248.75     20.77 o
  -3  10  14      395.44      426.08     41.25 o
  -2  10  14     1276.09     1173.29     72.59 o
  -1  10  14      269.20      241.41     23.37 o
   0  10  14      968.44      977.57     39.85 o
   1  10  14       25.33       17.26     10.11 o
   2  10  14      437.19      471.42     21.98 o
   3  10  14       50.71       63.43      8.55 o
   4  10  14     1447.83     1482.77     72.04 o
   0  11  14      216.04      196.72     15.12 o
   1  11  14      883.22      777.47     42.88 o
   2  11  14      296.17      262.25     21.08 o
  -3  -5  15      131.71      139.85     24.42 o
  -2  -5  15      589.71      578.60     37.94 o
  -1  -5  15       88.89      132.19     21.06 o
   0  -5  15      155.38      166.29     25.27 o
   1  -5  15       39.56       30.04     17.72 o
   2  -5  15      336.17      337.38     28.95 o
   3  -5  15      735.89      741.07     41.06 o
  -5  -4  15      369.55      296.42     21.86 o
  -4  -4  15      773.33      700.83     35.98 o
  -3  -4  15      325.74      314.71     21.56 o
  -2  -4  15     1191.61     1208.20     51.55 o
  -1  -4  15      259.21      286.02     25.83 o
   0  -4  15      290.63      244.93     18.46 o
   1  -4  15      627.80      649.84     58.49 o
   2  -4  15      863.57      815.32     39.31 o
   3  -4  15     2183.22     1893.31    125.40 o
   4  -4  15     1407.82     1203.76     64.53 o
   5  -4  15     1308.89     1250.50     53.70 o
  -6  -3  15      410.09      440.61     53.72 o
  -5  -3  15     1920.56     1935.61    105.73 o
  -4  -3  15     1257.89     1283.95     54.46 o
  -3  -3  15     1358.32     1403.59     56.08 o
  -2  -3  15     1357.23     1413.12    111.36 o
  -1  -3  15      469.28      485.54     27.72 o
   0  -3  15      126.12      124.16     10.40 o
   1  -3  15      869.45      818.54     32.48 o
   2  -3  15     1259.06     1221.75     83.63 o
   3  -3  15      504.11      500.71     53.88 o
   4  -3  15      256.59      244.26     21.49 o
   5  -3  15       46.09       30.95     16.48 o
   6  -3  15      679.22      594.38     32.74 o
  -6  -2  15     1013.66     1031.84     81.93 o
  -5  -2  15     2453.12     2518.03    152.13 o
  -4  -2  15     1636.02     1666.90     66.51 o
  -3  -2  15     1680.73     1647.87    138.20 o
  -2  -2  15     1248.11     1329.56    130.74 o
  -1  -2  15       35.70       44.68      9.34 o
   0  -2  15       77.78       89.31     10.25 o
   1  -2  15      305.95      290.84     13.13 o
   2  -2  15      339.10      330.76     20.82 o
   3  -2  15      479.12      443.15     16.07 o
   4  -2  15      112.56      114.99     11.13 o
   5  -2  15      124.94       94.24     11.63 o
   6  -2  15      373.59      309.00     22.11 o
  -7  -1  15      201.81      178.31     27.81 o
  -6  -1  15      627.87      662.84     36.87 o
  -5  -1  15     2465.06     2479.80    256.28 o
  -4  -1  15     1307.12     1240.77    184.35 o
  -3  -1  15      639.41      606.07     89.63 o
  -2  -1  15     1055.48     1078.12    127.47 o
  -1  -1  15       80.04       87.14      9.77 o
   0  -1  15      264.20      271.20     13.47 o
   1  -1  15      330.91      351.43     14.53 o
   2  -1  15      965.37      947.90     28.22 o
   3  -1  15      121.26      120.72     17.40 o
   4  -1  15       98.71       90.92      8.99 o
   5  -1  15      109.53      109.90     12.42 o
   6  -1  15     2123.15     2362.48    101.56 o
   7  -1  15      532.54      539.83     34.00 o
  -7   0  15       40.90       46.74      9.72 o
  -6   0  15      640.98      682.73     31.33 o
  -5   0  15     1977.88     2097.81    101.87 o
  -4   0  15     1069.70     1052.51    129.89 o
  -3   0  15     1093.56     1131.84     37.51 o
  -2   0  15     2830.91     2989.28    162.02 o
  -1   0  15     1131.84     1127.91     54.82 o
   0   0  15     1617.33     1658.85     38.86 o
   1   0  15     1389.46     1376.39     37.36 o
   2   0  15     1254.78     1236.28     34.62 o
   3   0  15      790.40      919.91     73.31 o
   4   0  15       31.54       43.90      8.72 o
   5   0  15      971.47     1046.15     79.25 o
   6   0  15      991.41     1019.20     57.02 o
   7   0  15     1305.78     1429.74     98.05 o
  -7   1  15      351.25      348.86     44.87 o
  -6   1  15      713.18      739.29     30.92 o
  -5   1  15     2806.90     3063.28     86.77 o
  -4   1  15      818.27      845.21     40.47 o
  -3   1  15     1776.80     1902.63    144.88 o
  -2   1  15     1839.47     1913.73    111.59 o
  -1   1  15     3775.74     3927.21    166.75 o
   0   1  15     3901.65     4042.55    101.52 o
   1   1  15     1286.49     1326.90     47.33 o
   2   1  15      488.53      547.17     29.24 o
   3   1  15      407.05      432.06     21.75 o
   4   1  15       62.90       60.76      7.88 o
   5   1  15     1361.33     1409.14    104.84 o
   6   1  15     1785.91     1812.41    150.99 o
   7   1  15       22.24       11.45     14.55 o
  -7   2  15       67.65       74.15     15.29 o
  -6   2  15     2241.67     2426.73     83.09 o
  -5   2  15     1458.05     1539.93    118.32 o
  -4   2  15     1246.74     1332.43     82.41 o
  -3   2  15     1013.59     1102.74     87.65 o
  -2   2  15     4557.51     4586.15    259.41 o
  -1   2  15      538.44      586.29     20.12 o
   0   2  15     2280.68     2382.64     92.69 o
   1   2  15      102.03      105.70      8.89 o
   2   2  15      427.78      439.74     22.36 o
   3   2  15      533.04      589.59     47.12 o
   4   2  15      159.00      163.30      9.93 o
   5   2  15     1319.69     1359.24     79.24 o
   6   2  15      847.85      900.24     74.78 o
   7   2  15      157.26      164.21     14.01 o
   8   2  15       24.59       27.08     18.20 o
  -7   3  15      630.43      600.08     29.74 o
  -6   3  15      475.83      516.74     41.95 o
  -5   3  15      390.29      418.43     26.02 o
  -4   3  15      343.43      350.85     16.34 o
  -3   3  15      572.70      625.16     47.26 o
  -2   3  15     1503.02     1607.13     53.84 o
  -1   3  15     2794.39     2840.44     84.43 o
   0   3  15      656.36      655.34     19.07 o
   1   3  15      201.52      201.24     12.95 o
   2   3  15     1717.03     1761.60     41.76 o
   3   3  15     1513.43     1565.12     46.70 o
   4   3  15      843.73      892.32     40.79 o
   5   3  15     1322.71     1369.31    116.35 o
   6   3  15      390.21      409.66     25.17 o
   7   3  15       23.62       31.17      9.52 o
   8   3  15      954.38      873.36     97.73 o
  -7   4  15       41.51       27.43     17.58 o
  -6   4  15      457.06      498.30     24.40 o
  -5   4  15      333.96      371.56     15.58 o
  -4   4  15       58.59       48.24      7.23 o
  -3   4  15     1467.21     1550.56     70.27 o
  -2   4  15     1412.08     1448.77     61.74 o
  -1   4  15     2999.09     2990.08     99.19 o
   0   4  15     1347.99     1413.67     29.67 o
   1   4  15     2069.46     2030.80     43.69 o
   2   4  15     2076.55     2139.32     43.06 o
   3   4  15     3266.56     3351.82     84.75 o
   4   4  15      598.88      624.20     24.70 o
   5   4  15     1499.91     1422.12     75.50 o
   6   4  15     1055.47     1009.85     54.93 o
   7   4  15      672.69      633.15     41.12 o
   8   4  15      341.34      316.67     32.30 o
  -7   5  15      197.88      209.45     26.37 o
  -6   5  15      343.17      361.45     30.97 o
  -5   5  15      583.43      594.25     43.66 o
  -4   5  15     1326.05     1372.96     67.27 o
  -3   5  15     1441.77     1459.47     52.67 o
  -2   5  15     1108.75     1109.02     27.45 o
  -1   5  15     2973.98     3007.89     83.07 o
   0   5  15     1850.62     1882.98     61.92 o
   1   5  15      860.22      824.09     26.41 o
   2   5  15     3668.59     3723.46     85.31 o
   3   5  15     2253.72     2261.26     68.95 o
   4   5  15      974.36     1010.16     56.77 o
   5   5  15     1122.92     1128.84     35.33 o
   6   5  15      527.81      513.19     23.20 o
   7   5  15      293.34      239.27     50.11 o
  -6   6  15     1338.67     1400.70    103.92 o
  -5   6  15      887.07      957.97     32.03 o
  -4   6  15     1589.85     1653.71     59.49 o
  -3   6  15     1740.63     1817.76     69.47 o
  -2   6  15     1339.18     1378.24     45.43 o
  -1   6  15     1405.99     1392.33     42.31 o
   0   6  15      939.16      958.84     42.31 o
   1   6  15     1136.98     1158.64     31.39 o
   2   6  15     2333.82     2317.32     53.67 o
   3   6  15      445.70      458.19     19.64 o
   4   6  15      281.29      271.70     10.80 o
   5   6  15      769.33      746.97     47.66 o
   6   6  15       37.55       35.04     14.66 o
   7   6  15      797.60      693.75     92.03 o
  -5   7  15     1979.25     1836.22    128.96 o
  -4   7  15      380.30      400.14     23.10 o
  -3   7  15      462.64      474.77     39.81 o
  -2   7  15       54.30       63.33      7.20 o
  -1   7  15     1298.66     1251.47    124.56 o
   0   7  15      313.21      301.83     16.72 o
   1   7  15     1112.47     1124.57     35.42 o
   2   7  15     1440.73     1424.77     49.46 o
   3   7  15     1059.38     1029.18     28.45 o
   4   7  15      142.47      141.86      9.58 o
   5   7  15      866.84      814.51     40.16 o
   6   7  15     1542.05     1336.98    122.85 o
   7   7  15     1538.12     1391.45     70.39 o
  -5   8  15      290.47      264.13     31.12 o
  -4   8  15      452.87      400.66     36.39 o
  -3   8  15       26.05       28.54      6.54 o
  -2   8  15       97.39      110.38     13.21 o
  -1   8  15     1009.91     1028.02     34.26 o
   0   8  15     1120.95     1130.26     57.15 o
   1   8  15      945.33      937.26     63.00 o
   2   8  15     1940.43     1949.03     59.48 o
   3   8  15      248.45      256.20     24.09 o
   4   8  15     1301.31     1217.24     45.91 o
   5   8  15     1464.89     1377.74     65.03 o
   6   8  15     2153.45     2185.31    104.37 o
  -3   9  15      356.25      337.28     32.02 o
  -2   9  15      621.17      613.77     35.46 o
  -1   9  15     1829.60     1677.75    142.83 o
   0   9  15      960.29      902.64     92.64 o
   1   9  15      490.40      488.00     18.98 o
   2   9  15      668.62      598.48     29.80 o
   3   9  15      629.48      638.35     28.17 o
   4   9  15      950.95      840.83     65.14 o
   5   9  15     1477.76     1490.38     83.94 o
  -1  10  15     1173.59     1090.36     79.29 o
   0  10  15      306.99      223.55     30.27 o
   1  10  15      424.20      367.09     40.02 o
   2  10  15      114.11      114.90     12.00 o
   3  10  15      294.96      258.04     15.09 o
  -3  -4  16      355.54      337.46     23.42 o
  -2  -4  16       41.36       23.20     18.81 o
  -1  -4  16     1460.23     1381.76     58.21 o
   0  -4  16      225.18      213.80     17.84 o
   1  -4  16      320.53      260.89     19.86 o
   2  -4  16      214.11      189.85     17.48 o
   3  -4  16     1301.91     1262.16    168.34 o
  -4  -3  16      452.64      400.78     26.63 o
  -3  -3  16      501.13      463.35     27.04 o
  -2  -3  16      682.89      699.64     32.33 o
  -1  -3  16      415.33      382.98     23.44 o
   0  -3  16     1985.84     2020.00    106.35 o
   1  -3  16       45.85       34.30     11.52 o
   2  -3  16      789.12      775.81     29.26 o
   3  -3  16     1412.73     1210.02     54.54 o
   4  -3  16     2531.24     2239.04    237.08 o
  -5  -2  16      675.40      682.01     65.53 o
  -4  -2  16      995.87      949.60     43.09 o
  -3  -2  16     2480.36     2523.08    103.13 o
  -2  -2  16       86.08       98.05     14.50 o
  -1  -2  16     1985.92     1900.76    194.27 o
   0  -2  16      355.08      328.08     15.95 o
   1  -2  16     1738.08     1697.06     87.04 o
   2  -2  16     1198.80     1181.43     48.62 o
   3  -2  16     2235.01     2173.22    160.75 o
   4  -2  16      555.91      482.84     25.41 o
   5  -2  16      824.79      774.10     40.42 o
  -6  -1  16     1231.47     1186.07    112.91 o
  -5  -1  16     1388.88     1506.23    112.91 o
  -4  -1  16     2226.08     2293.91    113.96 o
  -3  -1  16      594.78      615.11     29.78 o
  -2  -1  16      574.83      556.53     35.01 o
  -1  -1  16      497.18      487.05     19.80 o
   0  -1  16     2294.62     2353.76     65.74 o
   1  -1  16       52.87       66.42      9.47 o
   2  -1  16     1785.86     1754.42     84.47 o
   3  -1  16      224.87      223.56     14.20 o
   4  -1  16      448.34      389.17     22.69 o
   5  -1  16       28.52       26.46     15.49 o
   6  -1  16      219.48      225.34     23.63 o
  -6   0  16      817.53      847.88     38.58 o
  -5   0  16     1341.89     1512.13     75.61 o
  -4   0  16     1555.14     1674.20     80.43 o
  -3   0  16     1387.90     1492.23    168.00 o
  -2   0  16       32.45       29.36     12.30 o
  -1   0  16      781.53      807.29     52.34 o
   0   0  16      178.92      181.84     10.37 o
   1   0  16      533.79      519.45     17.42 o
   2   0  16       45.76       46.88      6.45 o
   3   0  16      158.69      132.77      8.17 o
   4   0  16      110.30      112.95     11.67 o
   5   0  16      640.33      574.83     43.06 o
   6   0  16      548.31      531.76     33.07 o
  -6   1  16     1232.96     1332.52     57.04 o
  -5   1  16      807.61      876.92     44.85 o
  -4   1  16     1606.58     1688.04     76.84 o
  -3   1  16      152.38      141.65     16.49 o
  -2   1  16      138.76      155.16     14.25 o
  -1   1  16     1089.41     1062.04     43.10 o
   0   1  16     2479.66     2507.24     83.97 o
   1   1  16      148.54      149.36      9.88 o
   2   1  16      578.86      567.58     21.88 o
   3   1  16       37.79       38.74      7.61 o
   4   1  16     1314.93     1337.55     64.06 o
   5   1  16      458.25      465.87     54.68 o
   6   1  16     1212.10     1124.64     87.52 o
   7   1  16     1478.43     1402.74     79.50 o
  -6   2  16      632.89      696.01     31.48 o
  -5   2  16      815.04      913.52     47.91 o
  -4   2  16     1157.49     1211.18     51.45 o
  -3   2  16     1131.24     1180.00    102.16 o
  -2   2  16      532.90      545.64     40.81 o
  -1   2  16     2209.82     2310.65    125.62 o
   0   2  16     1670.05     1683.78     61.98 o
   1   2  16     2057.82     2119.74    126.64 o
   2   2  16      432.44      442.62     21.28 o
   3   2  16     1271.59     1302.29    116.04 o
   4   2  16      484.58      510.59     21.72 o
   5   2  16     1248.26     1326.60    102.33 o
   6   2  16       25.39       29.86     11.49 o
   7   2  16      757.65      727.46     32.41 o
  -6   3  16     1158.32     1279.73     52.43 o
  -5   3  16      177.46      142.52     17.24 o
  -4   3  16     2451.21     2819.42    105.55 o
  -3   3  16      277.45      311.99     16.78 o
  -2   3  16     3917.00     4095.03    230.61 o
  -1   3  16     2667.19     2834.30    109.41 o
   0   3  16     1797.27     1845.45     77.49 o
   1   3  16      132.21      146.24     15.35 o
   2   3  16      605.04      619.31     23.42 o
   3   3  16      111.53      120.30     10.15 o
   4   3  16     2160.07     2309.92     68.50 o
   5   3  16       87.95       92.03     11.57 o
   6   3  16       34.69       44.41     21.29 o
   7   3  16       24.17        8.93     16.51 o
  -6   4  16      310.66      340.44     20.70 o
  -5   4  16      240.17      230.56     14.59 o
  -4   4  16     1205.22     1250.30     41.57 o
  -3   4  16     1536.82     1594.01    133.88 o
  -2   4  16      941.67      981.77     55.41 o
  -1   4  16     1822.73     1880.89     46.02 o
   0   4  16      532.88      503.87     29.63 o
   1   4  16      905.05      946.59     22.69 o
   2   4  16       60.09       54.62      8.01 o
   3   4  16     1356.94     1390.80     76.65 o
   4   4  16      545.04      566.12     40.99 o
   5   4  16      133.88      145.17     11.15 o
   6   4  16       22.87       19.32     14.88 o
   7   4  16      297.40      262.14     27.07 o
  -6   5  16       26.19       17.07     15.43 o
  -5   5  16       26.83       29.66      7.99 o
  -4   5  16      790.49      813.78     32.17 o
  -3   5  16      524.79      498.99     17.39 o
  -2   5  16      809.12      841.48     42.39 o
  -1   5  16     1250.26     1196.16     42.54 o
   0   5  16     1198.91     1219.83     61.55 o
   1   5  16     1476.70     1464.51     46.07 o
   2   5  16     2092.72     2140.97     58.82 o
   3   5  16     1447.89     1421.36     51.34 o
   4   5  16     3345.78     3240.17    118.44 o
   5   5  16       27.20       35.17      7.17 o
   6   5  16      131.67      120.53     18.70 o
   7   5  16      132.80      133.33     17.94 o
  -5   6  16      249.46      217.68     34.88 o
  -4   6  16      843.73      911.36     45.47 o
  -3   6  16     1493.16     1413.64    116.74 o
  -2   6  16     1636.86     1554.68     72.20 o
  -1   6  16     1279.64     1316.09     80.86 o
   0   6  16      702.84      692.56     26.22 o
   1   6  16     3319.72     3385.10     89.61 o
   2   6  16      886.92      882.03     27.47 o
   3   6  16     2708.64     2695.58     85.61 o
   4   6  16      948.86      903.55     34.94 o
   5   6  16      683.51      614.89     49.15 o
   6   6  16      135.31      107.61     13.57 o
  -5   7  16      215.62      205.54     28.14 o
  -4   7  16     2159.20     2096.37    144.10 o
  -3   7  16      860.64      821.94     39.08 o
  -2   7  16     1349.85     1286.33    108.89 o
  -1   7  16      556.43      524.26     22.05 o
   0   7  16     1437.80     1371.30     43.55 o
   1   7  16      979.33      960.16     36.60 o
   2   7  16     1255.76     1198.35     43.48 o
   3   7  16     1236.33     1202.56     59.36 o
   4   7  16     1182.00     1108.44     53.19 o
   5   7  16       37.10       31.38     12.64 o
   6   7  16      641.47      599.79     69.80 o
  -4   8  16      268.32      267.85     28.54 o
  -3   8  16      801.04      692.81     56.90 o
  -2   8  16       34.56       38.01     13.78 o
  -1   8  16      386.45      360.62     29.66 o
   0   8  16      404.87      390.30     18.95 o
   1   8  16     2118.37     1975.45     74.85 o
   2   8  16      335.66      306.61     19.55 o
   3   8  16     1319.46     1267.60     46.75 o
   4   8  16      264.44      285.45     21.48 o
   5   8  16      637.74      532.93     31.23 o
  -2   9  16      186.10      151.35     21.80 o
  -1   9  16       57.65       62.17      8.03 o
   0   9  16     1330.88     1175.78    100.71 o
   1   9  16      712.95      631.95     31.20 o
   2   9  16      360.84      318.08     17.77 o
   3   9  16      946.83      814.36     45.97 o
  -2  -3  17      377.87      335.17     24.47 o
  -1  -3  17      170.18      179.31     19.82 o
   0  -3  17       22.50       35.96     17.38 o
   1  -3  17      176.12      176.53     18.15 o
   2  -3  17      144.21      110.55     15.16 o
  -4  -2  17       25.89       40.66     17.84 o
  -3  -2  17      636.57      567.15     41.56 o
  -2  -2  17      210.12      190.69     19.70 o
  -1  -2  17       37.22       51.74     13.45 o
   0  -2  17      147.04      108.35     14.36 o
   1  -2  17      486.31      407.46     21.50 o
   2  -2  17      986.82      874.10     96.30 o
   3  -2  17      988.77      855.76     50.31 o
   4  -2  17     3083.75     2531.41    329.22 o
  -4  -1  17      974.43     1018.68     81.96 o
  -3  -1  17      585.46      629.74     58.85 o
  -2  -1  17      970.22     1045.15     46.04 o
  -1  -1  17       59.94       40.01     14.50 o
   0  -1  17      135.74      131.03     11.40 o
   1  -1  17     1678.18     1616.76    145.71 o
   2  -1  17     1704.32     1589.76    146.20 o
   3  -1  17     1905.48     1784.71     83.33 o
   4  -1  17     1096.94      944.13    140.59 o
   5  -1  17      771.76      688.62     83.38 o
  -5   0  17     1317.76     1437.59    140.81 o
  -4   0  17     1188.49     1164.80     87.99 o
  -3   0  17     1373.83     1513.68    103.82 o
  -2   0  17      551.71      579.77     43.68 o
  -1   0  17      251.34      243.83     19.00 o
   0   0  17      595.85      533.35     55.35 o
   1   0  17     2446.01     2393.39     98.77 o
   2   0  17     1150.11     1156.80     42.18 o
   3   0  17      224.41      229.91     12.60 o
   4   0  17      514.40      434.06     25.99 o
   5   0  17      333.42      294.33     56.67 o
  -5   1  17     1952.85     2160.73    110.21 o
  -4   1  17      866.57      894.49     48.90 o
  -3   1  17      682.60      706.86     37.32 o
  -2   1  17     1035.00     1004.04     59.07 o
  -1   1  17       84.29       77.15     13.91 o
   0   1  17     1248.56     1244.61     80.84 o
   1   1  17      660.84      679.03     38.52 o
   2   1  17       63.94       72.09      8.98 o
   3   1  17       44.28       49.04     10.92 o
   4   1  17       87.50       83.21     26.69 o
   5   1  17      771.74      707.94     86.36 o
   6   1  17     1906.30     1681.17    210.18 o
  -5   2  17     1886.03     1942.48    108.02 o
  -4   2  17      248.17      258.84     27.52 o
  -3   2  17     1235.16     1314.10     61.31 o
  -2   2  17      860.57      851.94    125.55 o
  -1   2  17      516.95      565.08     41.90 o
   0   2  17      155.39      164.07     25.20 o
   1   2  17     1782.51     1772.13    117.82 o
   2   2  17      176.42      168.90     10.60 o
   3   2  17       89.54       95.82     14.78 o
   4   2  17      434.20      424.98     64.98 o
   5   2  17     1424.82     1350.31    159.18 o
   6   2  17     1680.93     1545.32    153.46 o
  -5   3  17      420.48      416.83     34.62 o
  -4   3  17      876.56      870.27     45.90 o
  -3   3  17      391.91      450.45     31.79 o
  -2   3  17     3132.66     3297.04    333.41 o
  -1   3  17      462.34      445.93     19.75 o
   0   3  17     2247.43     2226.92    115.84 o
   1   3  17      282.14      295.44     11.85 o
   2   3  17      439.97      410.53     41.09 o
   3   3  17      951.61      991.01     76.35 o
   4   3  17      697.38      676.53     60.20 o
   5   3  17     2213.34     2239.05    246.12 o
   6   3  17     1485.36     1282.28     87.45 o
  -5   4  17     1341.97     1357.20     57.89 o
  -4   4  17      454.03      444.01     23.97 o
  -3   4  17     1969.59     2012.97     76.66 o
  -2   4  17     1470.01     1471.91    150.16 o
  -1   4  17      598.86      566.63     37.08 o
   0   4  17     1174.18     1202.24     55.05 o
   1   4  17     1411.54     1391.86     93.12 o
   2   4  17      141.27      141.08      9.54 o
   3   4  17      753.94      781.60     41.22 o
   4   4  17      517.33      472.08     33.07 o
   5   4  17     1167.96     1162.44    108.66 o
   6   4  17     1007.27      955.46     73.49 o
  -5   5  17      606.26      558.59     43.64 o
  -4   5  17      990.07      968.96     41.87 o
  -3   5  17     1008.03     1038.49     42.88 o
  -2   5  17     2171.07     2120.76    186.48 o
  -1   5  17      489.08      473.07     34.18 o
   0   5  17      477.50      457.88     17.36 o
   1   5  17      214.46      230.55     12.20 o
   2   5  17      984.48      960.32     49.60 o
   3   5  17      172.02      169.35     11.95 o
   4   5  17      397.33      396.36     23.87 o
   5   5  17       90.51       74.82     13.86 o
   6   5  17       23.89       39.70     29.21 o
  -4   6  17      184.22      144.98     25.11 o
  -3   6  17     1698.20     1661.13     77.95 o
  -2   6  17      466.62      419.22     24.60 o
  -1   6  17       61.18       56.94     10.16 o
   0   6  17      485.86      450.99     47.93 o
   1   6  17      818.83      784.33     42.49 o
   2   6  17     1131.16     1092.77     48.85 o
   3   6  17     1007.37      955.16     45.82 o
   4   6  17       87.06      107.77     10.12 o
   5   6  17      491.96      423.32     27.90 o
  -3   7  17      472.01      494.07     45.74 o
  -2   7  17      752.11      800.81     40.92 o
  -1   7  17      475.64      414.13     28.34 o
   0   7  17     1087.57     1018.28     39.62 o
   1   7  17     1189.38     1058.44     49.22 o
   2   7  17     2378.49     2202.50    107.45 o
   3   7  17      913.06      859.96     34.38 o
   4   7  17      145.74      114.07     20.19 o
  -2   8  17      381.68      378.54     34.65 o
  -1   8  17      941.43      793.07     40.07 o
   0   8  17     1348.36     1179.78     78.29 o
   1   8  17     1933.70     1642.44    189.84 o
   2   8  17      804.31      679.37     82.24 o
   3   8  17      418.66      375.34     19.70 o
  -1  -2  18      423.14      361.71     41.56 o
   0  -2  18      621.78      582.30     39.56 o
   1  -2  18      164.01      122.20     36.08 o
  -2  -1  18       24.96       32.74     37.32 o
  -1  -1  18      565.46      517.37     54.89 o
   0  -1  18       48.52       55.04     16.53 o
   1  -1  18      256.39      228.03     31.98 o
   2  -1  18      358.85      320.27     52.40 o
   3  -1  18     2038.37     1613.98    246.05 o
  -3   0  18      244.98      265.27     46.97 o
  -2   0  18      415.98      417.50     43.59 o
  -1   0  18       44.73       50.05     36.06 o
   0   0  18      704.52      618.29     35.50 o
   1   0  18      221.72      201.13     28.18 o
   2   0  18     2330.02     2058.51    303.85 o
   3   0  18     1008.57      934.33    116.47 o
   4   0  18     1324.76     1048.93    142.19 o
  -4   1  18      582.53      697.37     46.54 o
  -3   1  18      562.06      570.70     38.05 o
  -2   1  18       28.91       20.86     38.48 o
  -1   1  18      826.61      995.43     76.33 o
   0   1  18      619.40      589.96     78.97 o
   1   1  18     1048.58     1051.20    167.93 o
   2   1  18     1496.90     1433.68    276.78 o
   3   1  18     1443.04     1408.62    213.17 o
   4   1  18       74.85       76.03     13.59 o
  -4   2  18      775.76      788.60     46.66 o
  -3   2  18      314.88      285.85     29.04 o
  -2   2  18      339.29      361.32     23.22 o
  -1   2  18      650.35      643.11     71.25 o
   0   2  18      699.72      732.23     49.12 o
   1   2  18       32.74       40.53     11.61 o
   2   2  18      897.04      936.00    103.08 o
   3   2  18       47.47       60.68     21.98 o
   4   2  18      189.80      185.90     15.05 o
  -4   3  18      228.17      228.79     16.26 o
  -3   3  18      689.41      712.92     33.71 o
  -2   3  18      145.77      154.76     16.09 o
  -1   3  18     1418.55     1378.21    179.18 o
   0   3  18      264.24      245.99     26.92 o
   1   3  18       26.94       28.82      9.67 o
   2   3  18      171.71      183.55     12.08 o
   3   3  18      565.56      546.08     30.18 o
   4   3  18       80.60       69.11     10.60 o
   5   3  18     1984.62     1786.08     76.81 o
  -4   4  18      902.66      860.52     39.80 o
  -3   4  18       51.40       60.54     12.11 o
  -2   4  18      931.74      957.90     52.62 o
  -1   4  18     1449.08     1372.65     85.77 o
   0   4  18      819.13      805.39     51.32 o
   1   4  18       84.38       75.17      9.76 o
   2   4  18      917.03      885.51     43.38 o
   3   4  18      134.33      123.96     14.54 o
   4   4  18     1901.73     1784.64    162.17 o
  -3   5  18     1439.70     1395.29     58.73 o
  -2   5  18     1618.90     1471.47     60.76 o
  -1   5  18     2559.31     2380.60    212.08 o
   0   5  18      463.49      391.46     20.70 o
   1   5  18      411.59      374.93     19.81 o
   2   5  18      414.60      394.05     39.80 o
   3   5  18     1291.59     1182.94     87.05 o
   4   5  18      483.96      456.25     29.66 o
  -3   6  18     1212.57     1009.95     54.89 o
  -2   6  18     2086.64     1843.85     90.25 o
  -1   6  18     1955.41     1624.72    161.99 o
   0   6  18      660.40      593.06     32.13 o
   1   6  18      134.30      117.25     18.97 o
   2   6  18     1122.29     1023.23     49.33 o
   3   6  18      124.47      116.62     12.48 o
   4   6  18      866.19      854.89     49.17 o
  -1   7  18     1337.23     1188.58     60.16 o
   0   7  18      498.36      420.73     22.89 o
   1   7  18      494.00      371.03     24.78 o
   2   7  18      610.79      493.61     31.79 o
   3   7  18      559.14      487.01     31.52 o
  -1   1  19      249.91      254.81     25.35 o
   0   1  19      401.67      410.61     32.52 o
   1   1  19     2003.96     1372.03    323.49 o
   2   1  19     1026.67      700.38    176.21 o
  -2   2  19      450.06      443.02     53.44 o
  -1   2  19      146.58      141.28     15.43 o
   0   2  19     1212.26     1338.15     79.21 o
   1   2  19     1541.92     1328.10     98.85 o
   2   2  19     2312.55     2352.15    279.11 o
  -2   3  19       34.79       50.07     17.17 o
  -1   3  19      826.38      849.07     39.75 o
   0   3  19     1254.44     1113.14    147.51 o
   1   3  19     1429.04     1235.39     73.25 o
   2   3  19       42.62       37.74      9.17 o
   3   3  19      587.17      506.27     71.24 o
  -2   4  19     1144.12     1127.82     84.51 o
  -1   4  19      180.42      193.95     24.28 o
   0   4  19      408.14      382.63     22.00 o
   1   4  19      305.99      284.23     17.34 o
   2   4  19       26.43       25.79      8.66 o
  -1   5  19      166.21      141.55     20.17 o
   0   5  19       25.17       37.65     11.47 o
   1   5  19      243.68      204.96     39.54 o
   2   5  19       28.55       28.33     13.89 o
 
